# Supplementary material for: Investigating the Inhibitory Effects of Paliperidone on RAGEs: Docking, DFT, MD Simulations, MMPBSA, MTT, Apoptosis, and Immunoblotting Studies
Source: Int J Mol Sci. 2025 Jan 26;26(3):1060. doi: 10.3390/ijms26031060 (PMC11817405; doi:10.3390/ijms26031060)
Supplement: Supplementary file 1 [file ijms-26-01060-s001.zip]

Archive with 1 entries (1 files):
- ijms-3341031-supplementary.xlsx
