# Supplementary material for: Investigating the Inhibitory Effects of Paliperidone on RAGEs: Docking, DFT, MD Simulations, MMPBSA, MTT, Apoptosis, and Immunoblotting Studies
Source: Int J Mol Sci. 2025 Jan 26;26(3):1060. doi: 10.3390/ijms26031060 (PMC11817405; doi:10.3390/ijms26031060)
Supplement: Supplementary file 1 [file ijms-26-01060-s001.zip › ijms-3341031-supplementary.xlsx]

## Sheet: Supp_Table-1_FDA-drug library
FDA drug library
S.No.	zinc_id	smiles
1	ZINC000000000353	COc1ccccc1OC[C@H](O)CO
2	ZINC000003872994	CC(=O)N1CCN(c2ccc(OC[C@H]3CO[C@@](Cn4ccnc4)(c4ccc(Cl)cc4Cl)O3)cc2)CC1
3	ZINC000049643479	O=C(O)CCc1nc(-c2ccccc2)c(-c2ccccc2)o1
4	ZINC000000896455	CN(C)CC[C@H](c1ccc(Br)cc1)c1ccccn1
5	ZINC000000113382	O=C(N[C@H](CO)[C@H](O)c1ccc([N+](=O)[O-])cc1)C(Cl)Cl
6	ZINC000003830441	CO[C@@]1(NC(=O)C2SC(=C(C(N)=O)C(=O)O)S2)C(=O)N2C(C(=O)O)=C(CSc3nnnn3C)CS[C@@H]21
7	ZINC000000001145	Cc1cc(C2CCCCC2)n(O)c(=O)c1
8	ZINC000000000565	Cc1ccccc1[C@H](OCCN(C)C)c1ccccc1
9	ZINC000000001899	Nc1nc2c(ncn2CCC(CO)CO)c(=O)[nH]1
10	ZINC000001530725	Clc1ccc([C@H](c2ccccc2Cl)C(Cl)Cl)cc1
11	ZINC000035653009	CC(=O)Oc1cc2c(s1)CCN([C@@H](C(=O)C1CC1)c1ccccc1F)C2
12	ZINC000003079340	C[N+](C)(C)C[C@H](O)CC(=O)O
13	ZINC000000155531	CN(C)CCOC(=O)[C@@H](c1ccccc1)C1(O)CCCC1
14	ZINC000035902489	C[C@@H](Oc1cc(-c2cnn(C3CCNCC3)c2)cnc1N)c1c(Cl)ccc(F)c1Cl
15	ZINC000006827693	O=C(O)O
16	ZINC000000897322	Cc1cc(C)cc(OC[C@@H]2CNC(=O)O2)c1
17	ZINC000085534336	CC[C@H]1OC(=O)[C@H](C)[C@@H](O[C@H]2C[C@@](C)(OC)[C@@H](O)[C@H](C)O2)[C@H](C)[C@@H](O[C@@H]2O[C@H](C)C[C@H](N(C)C)[C@H]2O)[C@](C)(O)C[C@@H](C)C(=O)[C@H](C)[C@@H](O)[C@]1(C)O
18	ZINC000000403010	C[C@@H](CCc1ccccc1)NC[C@H](O)c1ccc(O)c(C(N)=O)c1
19	ZINC000034806477	CNC(=O)c1ccc(N2C(=S)N(c3ccc(C#N)c(C(F)(F)F)c3)C(=O)C2(C)C)cc1F
20	ZINC000019594557	Cc1cccc(CN2CCN([C@@H](c3ccccc3)c3ccc(Cl)cc3)CC2)c1
21	ZINC000000967520	CC1(C)[C@@H]2CC[C@@]1(C)C(=O)C2
22	ZINC000000538386	CCC(=O)N(c1ccccc1)C1(COC)CCN(CCc2cccs2)CC1
23	ZINC000006661227	N[C@@H](Cc1c[nH]cn1)C(=O)O
24	ZINC000002005550	C=CCC1([C@@H](C)CCC)C(=O)NC(=O)NC1=O
25	ZINC000005179119	C/C(O)=N/S(=O)(=O)c1ccc(N)cc1
26	ZINC000006021043	CN[C@@H](C)Cc1ccccc1
27	ZINC000000006481	Nc1nc2ccc(OC(F)(F)F)cc2s1
28	ZINC000019702309	Clc1ccc2nsnc2c1N=C1NCCN1
29	ZINC000000592419	O=C(Nc1c(Cl)cncc1Cl)c1ccc(OC(F)F)c(OCC2CC2)c1
30	ZINC000000897385	Clc1ccc([C@H](Cn2ccnc2)OCc2ccsc2Cl)c(Cl)c1
31	ZINC000001543916	CC(C)[C@H](N)C(=O)OC[C@@H](CO)OCn1cnc2c(=O)[nH]c(N)nc21
32	ZINC000003831404	C=C[C@H]1CN2CC[C@H]1C[C@H]2[C@H](O)c1ccnc2ccc(OC)cc12
33	ZINC000004655029	COc1nc2ccc(Br)cc2cc1[C@@H](c1ccccc1)[C@@](O)(CCN(C)C)c1cccc2ccccc12
34	ZINC000003915154	CC(C)C(=O)OCC(=O)[C@@]12O[C@H](C3CCCCC3)O[C@@H]1C[C@H]1[C@@H]3CCC4=CC(=O)C=C[C@]4(C)[C@H]3[C@@H](O)C[C@@]12C
35	ZINC000003875334	CC(=O)OCC(=O)[C@@]1(O)CC[C@H]2[C@@H]3CCC4=CC(=O)CC[C@]4(C)[C@H]3C(=O)C[C@@]21C
36	ZINC000003875393	COc1cc2c(cc1OC)[C@@H]1CC(=O)[C@@H](CC(C)C)CN1CC2
37	ZINC000003830958	COCC(=O)Nc1c(I)c(C(=O)NC[C@H](O)CO)c(I)c(C(=O)N(C)C[C@@H](O)CO)c1I
38	ZINC000001531036	O=C(O)CCCCCCCC(=O)O
39	ZINC000100016058	CCC[C@@]1(CCc2ccccc2)CC(O)=C([C@H](CC)c2cccc(NS(=O)(=O)c3ccc(C(F)(F)F)cn3)c2)C(=O)O1
40	ZINC000008577218	Nc1nc(O)c2nc(CNc3ccc(C(=O)N[C@@H](CCC(=O)O)C(=O)O)cc3)cnc2n1
41	ZINC000003833821	C[C@]12C[C@H](O)[C@H]3[C@@H](CCC4=CC(=O)C=C[C@@]43C)[C@@H]1CC[C@]2(O)C(=O)CO
42	ZINC000008466459	CN[C@H](C)Cc1ccccc1
43	ZINC000000968233	O=C(c1ccccc1)c1ccccc1
44	ZINC000001843047	Cc1ncc([N+](=O)[O-])n1C[C@H](C)O
45	ZINC000001690604	C[C@H](N)Cc1ccc(O)cc1
46	ZINC000000003642	CCc1cccc2c3c([nH]c12)[C@@](CC)(CC(=O)O)OCC3
47	ZINC000003806063	C[C@H](Cc1cc2c(c(C(N)=O)c1)N(CCCO)CC2)NCCOc1ccccc1OCC(F)(F)F
48	ZINC000000968336	Cc1ccc(O)c([C@H](CCN(C(C)C)C(C)C)c2ccccc2)c1
49	ZINC000003843378	COC(=O)/C=C/C(=O)OC
50	ZINC000150339323	CC(=O)N(C[C@H](O)CO)c1c(I)c(C(=O)NC[C@@H](O)CO)c(I)c(C(=O)NC[C@@H](O)CO)c1I
51	ZINC000003781664	CCCN[C@H]1CCc2nc(N)sc2C1
52	ZINC000000968326	CCc1ccc(CCOc2ccc(C[C@@H]3SC(=O)NC3=O)cc2)nc1
53	ZINC000002525885	CN(C)C[C@@H](c1ccc(O)cc1)C1(O)CCCCC1
54	ZINC000004474603	CC/C=C\\C/C=C\\C/C=C\\C/C=C\\C/C=C\\CCCC(=O)O
55	ZINC000004217475	OC[C@H]1O[C@H](O[C@]2(CO)O[C@H](CO)[C@@H](O)[C@@H]2O)[C@H](O)[C@@H](O)[C@@H]1O
56	ZINC000000518554	OC[C@H]1O[C@@H](Oc2ccc(O)cc2)[C@H](O)[C@@H](O)[C@@H]1O
57	ZINC000001542113	N#Cc1ccc2[nH]cc(CCCCN3CCN(c4ccc5oc(C(N)=O)cc5c4)CC3)c2c1
58	ZINC000019364225	NCCNCCNCCN
59	ZINC000000643114	C[C@@H]1Cc2ccccc2N1NC(=O)c1ccc(Cl)c(S(N)(=O)=O)c1
60	ZINC000003881640	CC(=O)O[C@]1(C(C)=O)CC[C@H]2[C@@H]3C=CC4=CC(=O)CC[C@]4(C)[C@H]3CC[C@@]21C
61	ZINC000003798537	CCOc1cc(CC(=O)N[C@@H](CC(C)C)c2ccccc2N2CCCCC2)ccc1C(=O)O
62	ZINC000001529323	CN(Cc1cnc2nc(N)nc(N)c2n1)c1ccc(C(=O)N[C@@H](CCC(=O)O)C(=O)O)cc1
63	ZINC000004978673	CCCCCCCCCCCCCCCCCC(=O)O
64	ZINC000000968275	C[C@H](CN(C)C)CN1c2ccccc2CCc2ccccc21
65	ZINC000100037855	C/C=C(/C)C(=O)O[C@H]1C(C)=C[C@]23C(=O)[C@@H](C=C(CO)[C@@H](O)[C@]12O)[C@H]1[C@@H](C[C@H]3C)C1(C)C
66	ZINC000000606383	Clc1ccc([C@@H](Cn2ccnc2)OCc2csc3c(Cl)cccc23)c(Cl)c1
67	ZINC000000896634	CN1C(=O)[C@@H](O)N=C(c2ccccc2)c2cc(Cl)ccc21
68	ZINC000000000509	CN1CCN2c3ncccc3Cc3ccccc3[C@@H]2C1
69	ZINC000000113398	CC(C)Cc1ccc([C@@H](C)C(=O)O)cc1
70	ZINC000000136138	COc1ccc(C(=O)c2ccccc2)c(O)c1
71	ZINC000003823492	COc1nc(N)nc2c1ncn2[C@@H]1O[C@H](CO)[C@@H](O)[C@@H]1O
72	ZINC000000114124	CC(C)(S)[C@H](N)C(=O)O
73	ZINC000000601305	C[C@H]1Cc2ccccc2N1NC(=O)c1ccc(Cl)c(S(N)(=O)=O)c1
74	ZINC000000895103	C[C@@H](O)[C@H](N)C(=O)O
75	ZINC000001533877	CCCCCN(C)CCC(O)(P(=O)(O)O)P(=O)(O)O
76	ZINC000000154964	Cc1cccc(C)c1NC(=O)[C@@H]1CCCCN1C
77	ZINC000000001655	Cc1ccc(Cl)c(Nc2ccccc2C(=O)O)c1Cl
78	ZINC000003831430	C[C@@H](N)C12CC3CC(CC(C3)C1)C2
79	ZINC000000403011	C[C@@H](CCc1ccccc1)NC[C@@H](O)c1ccc(O)c(C(N)=O)c1
80	ZINC000001530706	CCC(=O)C(C[C@@H](C)N(C)C)(c1ccccc1)c1ccccc1
81	ZINC000001530886	CCCc1nc2c(C)cc(-c3nc4ccccc4n3C)cc2n1Cc1ccc(-c2ccccc2C(=O)O)cc1
82	ZINC000000014864	C[C@@H](c1ncncc1F)[C@](O)(Cn1cncn1)c1ccc(F)cc1F
83	ZINC000001529425	NCCCCCC(=O)O
84	ZINC000016052277	C[C@H]1c2cccc(O)c2C(=O)C2=C(O)[C@]3(O)C(=O)C(C(=N)O)=C(O)[C@@H](N(C)C)[C@@H]3[C@@H](O)[C@@H]21
85	ZINC000004213474	CC1(C)O[C@@H]2C[C@H]3[C@@H]4CCC5=CC(=O)CC[C@]5(C)[C@@]4(F)[C@@H](O)C[C@]3(C)[C@]2(C(=O)CCl)O1
86	ZINC000004097476	CC(=O)Nc1c(I)c(NC(C)=O)c(I)c(C(=O)O)c1I
87	ZINC000003787097	N[C@@H]1CCCCN(c2c(F)cc3c(=O)c(C(=O)O)cn(C4CC4)c3c2Cl)C1
88	ZINC000012358719	CCOC(=O)c1ccc(N)cc1
89	ZINC000003806262	OC[C@H]1O[C@@H](n2cnc3c2N=CNC[C@H]3O)C[C@@H]1O
90	ZINC000003812933	C[C@@]12CC3CC(N)(C1)C[C@](C)(C3)C2
91	ZINC000003874185	O[C@@H](c1cc(C(F)(F)F)nc2c(C(F)(F)F)cccc12)[C@@H]1CCCCN1
92	ZINC000000004351	CN1CCC(=C2c3ccccc3CC(=O)c3sccc32)CC1
93	ZINC000019632668	CCN1C[C@@H](CCN2CCOCC2)C(c2ccccc2)(c2ccccc2)C1=O
94	ZINC000017146904	CCCSc1ccc2[nH]/c(=N/C(=O)OC)[nH]c2c1
95	ZINC000008552123	COc1cc2c(cc1OC)[C@H]1CC(=O)[C@@H](CC(C)C)CN1CC2
96	ZINC000022056030	C#CCN(C)[C@@H](C)Cc1ccccc1
97	ZINC000001530654	CCN(CCO)CCC[C@H](C)Nc1ccnc2cc(Cl)ccc12
98	ZINC000001850377	CC1(C)[C@H](C=C(Cl)Cl)[C@@H]1C(=O)OCc1cccc(Oc2ccccc2)c1
99	ZINC000007997952	CN(C)CCO[C@](C)(c1ccccc1)c1ccccn1
100	ZINC000001530580	COc1ccccc1OCCNC[C@@H](O)COc1cccc2[nH]c3ccccc3c12
101	ZINC000000001982	CCCN(CCC)S(=O)(=O)c1ccc(C(=O)O)cc1
102	ZINC000000057512	Cc1ccc(S(=O)(=O)/N=C(\\O)NN2CCCCCC2)cc1
103	ZINC000001532529	CSCC[C@H](N)C(=O)O
104	ZINC000002008866	CC(=O)NC[C@H]1CN(c2ccc(N3CCOCC3)c(F)c2)C(=O)O1
105	ZINC000001530938	CCN(CC)CCOC(=O)c1ccc(N)cc1Cl
106	ZINC000000537795	Cc1cnc(C(=O)NCCc2ccc(S(=O)(=O)/N=C(\\O)NC3CCCCC3)cc2)cn1
107	ZINC000001530948	O=C1CC[C@@H](N2C(=O)c3ccccc3C2=O)C(=O)N1
108	ZINC000003938751	CCC[C@@H]1O[C@@H]2C[C@H]3[C@@H]4CCC5=CC(=O)C=C[C@]5(C)[C@H]4[C@@H](O)C[C@]3(C)[C@]2(C(=O)CO)O1
109	ZINC000004213946	O[C@@H](CNC[C@@H](O)[C@@H]1CCc2cc(F)ccc2O1)[C@@H]1CCc2cc(F)ccc2O1
110	ZINC000000049153	Cc1ncc(C[n+]2csc(CCO)c2C)c(N)n1
111	ZINC000006920384	CCCCCCCCCCCCCCCCCCCCCCO
112	ZINC000001532526	NC(=O)CC[C@H](N)C(=O)O
113	ZINC000003807804	Clc1ccccc1C(c1ccccc1)(c1ccccc1)n1ccnc1
114	ZINC000003929022	CC(C)OC(=O)OCOP(=O)(CO[C@H](C)Cn1cnc2c(N)ncnc21)OCOC(=O)OC(C)C
115	ZINC000003831282	CC1(C)S[C@@H]2[C@H](NC(=O)COc3ccccc3)C(=O)N2[C@H]1C(=O)O
116	ZINC000018516586	CC(C)Nc1cccnc1N1CCN(C(=O)c2cc3cc(NS(C)(=O)=O)ccc3[nH]2)CC1
117	ZINC000002539827	C[C@H](O)[C@H](O)[C@@H]1CNc2[nH]c(N)nc(=O)c2N1
118	ZINC000026011099	COC(=O)C[C@](O)(CCCC(C)(C)O)C(=O)O[C@@H]1C(OC)=C[C@]23CCCN2CCc2cc4c(cc2[C@H]13)OCO4
119	ZINC000001997127	Nc1cccc2c1CN([C@H]1CCC(=O)NC1=O)C2=O
120	ZINC000019168887	C[C@@](Cc1ccc(O)c(O)c1)(NN)C(=O)O
121	ZINC000000538273	C[C@H]1COc2c(N3CCN(C)CC3)c(F)cc3c(=O)c(C(=O)O)cn1c23
122	ZINC000060183170	NC[C@@H]1O[C@H](O[C@@H]2[C@@H](CO)O[C@@H](O[C@@H]3[C@@H](O)[C@H](N)C[C@H](N)[C@H]3O[C@H]3O[C@H](CO)[C@@H](O)[C@H](O)[C@H]3N)[C@@H]2O)[C@H](N)[C@@H](O)[C@@H]1O
123	ZINC000001639567	N[C@@H]1C[C@@H]1c1ccccc1
124	ZINC000006745272	CNC(=O)c1cc(Oc2ccc(NC(=O)Nc3ccc(Cl)c(C(F)(F)F)c3)c(F)c2)ccn1
125	ZINC000000967597	Cc1ccc(C(C)C)c(O)c1
126	ZINC000000056652	CC(C)NC[C@H](O)c1ccc(O)c(O)c1
127	ZINC000003874498	CC1(C)NC(=O)N(c2ccc([N+](=O)[O-])c(C(F)(F)F)c2)C1=O
128	ZINC000003831332	CC1=C(C/C=C(\\C)CCC[C@H](C)CCC[C@H](C)CCCC(C)C)C(=O)c2ccccc2C1=O
129	ZINC000084589076	CC(=O)C[C@H](c1ccccc1)c1c(O)c2ccccc2oc1=O
130	ZINC000000002159	Cc1cn([C@@H]2C[C@@H](O)[C@H](CO)O2)c(=O)[nH]c1=O
131	ZINC000000120286	Nc1nc(N)c2nc(-c3ccccc3)c(N)nc2n1
132	ZINC000003830945	CC(=O)N(C[C@H](O)CO)c1c(I)c(C(=O)NC[C@H](O)CO)c(I)c(C(=O)NC[C@@H](O)CO)c1I
133	ZINC000001530939	CCCCOc1cc(C(=O)NCCN(CC)CC)c2ccccc2n1
134	ZINC000001530863	COc1cc(N[C@H](C)CCCN)c2ncccc2c1
135	ZINC000000622123	COC1=CC(=O)C[C@@H](C)[C@]12Oc1c(Cl)c(OC)cc(OC)c1C2=O
136	ZINC000000000490	COC(=O)c1ccccc1O
137	ZINC000036701290	Cc1ccc(C(=O)Nc2ccc(CN3CCN(C)CC3)c(C(F)(F)F)c2)cc1C#Cc1cnc2cccnn12
138	ZINC000014261579	CC(C)C(=O)OCC(=O)[C@@]12O[C@@H](C3CCCCC3)O[C@@H]1C[C@H]1[C@@H]3CCC4=CC(=O)C=C[C@]4(C)[C@H]3[C@@H](O)C[C@@]12C
139	ZINC000004658557	O=C(O)CO
140	ZINC000003830347	C=CCC1(CC(C)C)C(=O)NC(=O)NC1=O
141	ZINC000003607120	COc1c(N2CCN[C@H](C)C2)c(F)cc2c(=O)c(C(=O)O)cn(C3CC3)c12
142	ZINC000000056646	CC(C)NC[C@@H](O)COc1cccc2[nH]ccc12
143	ZINC000019632706	COC(=O)C1=C(C)NC(C)=C(C(=O)OCC(C)C)[C@@H]1c1ccccc1[N+](=O)[O-]
144	ZINC000000000323	C[C@H](C(=O)O)c1ccc(-c2ccccc2)c(F)c1
145	ZINC000052971887	NCCC[C@](N)(C(=O)O)C(F)F
146	ZINC000000599985	Nc1ccncc1
147	ZINC000000897222	NS(=O)(=O)c1cc2c(cc1C(F)(F)F)N[C@H](Cc1ccccc1)NS2(=O)=O
148	ZINC000001542199	CCOC(=O)c1ccc(C#Cc2ccc3c(c2)C(C)(C)CCS3)nc1
149	ZINC000100037890	N#C[C@@H]1C[C@@H]2C[C@@H]2N1C(=O)[C@@H](N)C12C[C@H]3C[C@@H](CC(O)(C3)C1)C2
150	ZINC000000000196	CN(C)CCOC(=O)[C@H](c1ccccc1)C1(O)CCCC1
151	ZINC000001530688	CNCCCC12CCC(c3ccccc31)c1ccccc12
152	ZINC000011677837	COc1ccc(-n2nc(C(N)=O)c3c2C(=O)N(c2ccc(N4CCCCC4=O)cc2)CC3)cc1
153	ZINC000004175630	Oc1nc2ccccc2n1C1CCN(CCCC(c2ccc(F)cc2)c2ccc(F)cc2)CC1
154	ZINC000019796087	COC(=O)C1=C(C)NC(C)=C(C(=O)OCCN(C)Cc2ccccc2)[C@@H]1c1cccc([N+](=O)[O-])c1
155	ZINC000000002281	CC(C)(C)NC[C@@H](O)c1cc(O)cc(O)c1
156	ZINC000000643143	CC(=O)N1CCN(c2ccc(OC[C@@H]3CO[C@](Cn4ccnc4)(c4ccc(Cl)cc4Cl)O3)cc2)CC1
157	ZINC000000537752	CCN(CC)CCN1C(=O)CN=C(c2ccccc2F)c2cc(Cl)ccc21
158	ZINC000000004778	Cc1ccnc2c1NC(=O)c1cccnc1N2C1CC1
159	ZINC000001530713	CC(C)[C@H](N)C(=O)OCCOCn1cnc2c(=O)[nH]c(N)nc21
160	ZINC000000895048	OCC(O)CO
161	ZINC000003938744	CCC(=O)OCC(=O)[C@@]1(OC(=O)CC)[C@@H](C)C[C@H]2[C@@H]3CCC4=CC(=O)C=C[C@]4(C)[C@@]3(Cl)[C@@H](O)C[C@@]21C
162	ZINC000004097427	CCOc1nc2cccc(C(=O)O[C@@H](C)OC(=O)OC3CCCCC3)c2n1Cc1ccc(-c2ccccc2-c2nnn[nH]2)cc1
163	ZINC000000020230	CC(C)(C)NC[C@@H](O)c1ccc(O)c(CO)c1
164	ZINC000000896543	O=C(NC[C@H]1CCCCN1)c1cc(OCC(F)(F)F)ccc1OCC(F)(F)F
165	ZINC000000596881	Clc1ccc(CO[C@H](Cn2ccnc2)c2ccc(Cl)cc2Cl)cc1
166	ZINC000000020228	C[C@H](NC(C)(C)C)C(=O)c1cccc(Cl)c1
167	ZINC000001530718	COCCc1ccc(OC[C@H](O)CNC(C)C)cc1
168	ZINC000003831405	C=C[C@H]1CN2CC[C@H]1C[C@@H]2[C@@H](O)c1ccnc2ccc(OC)cc12
169	ZINC000003831429	C[C@H](N)C12CC3CC(CC(C3)C1)C2
170	ZINC000000014257	CN1C(=O)C[C@](C)(c2ccccc2)C1=O
171	ZINC000000014007	CC(C)NC[C@@H](O)COc1ccc(CC(N)=O)cc1
172	ZINC000095626706	Cc1ncc2n1-c1ccc(Cl)cc1C(c1ccccc1F)=NC2
173	ZINC000005752191	C[C@H]1C[C@H]2[C@@H]3C[C@H](F)C4=CC(=O)C=C[C@]4(C)[C@@]3(F)[C@@H](O)C[C@]2(C)[C@@]1(O)C(=O)CO
174	ZINC000003922770	C[C@@H](O)[C@H]1C(=O)N2C(C(=O)O)=C(S[C@@H]3CN[C@H](CNS(N)(=O)=O)C3)[C@H](C)[C@H]12
175	ZINC000000601281	CCC(=O)N(c1ccccc1)C1(COC)CCN(CCn2nnn(CC)c2=O)CC1
176	ZINC000001481956	Cc1nc2n(c(=O)c1CCN1CCC(c3noc4cc(F)ccc34)CC1)CCC[C@H]2O
177	ZINC000003874715	COc1cc([C@H]2c3cc4c(cc3[C@H](O)[C@H]3COC(=O)[C@H]23)OCO4)cc(OC)c1OC
178	ZINC000002016052	ClC[C@H]1CO1
179	ZINC000019364224	OCCOCCN1CCN([C@H](c2ccccc2)c2ccc(Cl)cc2)CC1
180	ZINC000000020237	CCN(CC)CC(=O)Nc1c(C)cccc1C
181	ZINC000000014360	CNS(=O)(=O)Cc1ccc2[nH]cc(CCN(C)C)c2c1
182	ZINC000003831474	O=C(O)[C@@H](S)[C@H](S)C(=O)O
183	ZINC000001543873	O=C(CCCCCCC(=O)Nc1ccccc1)NO
184	ZINC000006021033	C[C@H](N)Cc1ccccc1
185	ZINC000003813078	CCCCC[C@H](O)/C=C/[C@H]1[C@H](O)C[C@@H]2O/C(=C\\CCCC(=O)O)C[C@@H]21
186	ZINC000003932831	C[C@]12CC[C@H]3[C@@H](CC[C@H]4NC(=O)C=C[C@]34C)[C@@H]1CC[C@@H]2C(=O)Nc1cc(C(F)(F)F)ccc1C(F)(F)F
187	ZINC000000057147	Cn1c(=O)c2c(ncn2C[C@@H](O)CO)n(C)c1=O
188	ZINC000000009342	CN(C)C[C@H](c1ccc(O)cc1)C1(O)CCCCC1
189	ZINC000003938746	COC(=O)[C@H]1[C@H]2C[C@@H]3c4[nH]c5cc(OC)ccc5c4CCN3C[C@H]2C[C@@H](OC(=O)c2cc(OC)c(OC)c(OC)c2)[C@@H]1OC
190	ZINC000001530637	CNCC[C@H](Oc1ccc(C(F)(F)F)cc1)c1ccccc1
191	ZINC000000004840	Cc1oncc1C(=O)Nc1ccc(C(F)(F)F)cc1
192	ZINC000000896557	CN1[C@H]2CCC[C@H]1CC(NC(=O)c1nn(C)c3ccccc13)C2
193	ZINC000000002273	CC(C)NC[C@H](O)c1cc(O)cc(O)c1
194	ZINC000000014037	CCN(CC)C(=O)[C@]1(c2ccccc2)C[C@@H]1CN
195	ZINC000001493878	CNC(=O)c1cc(Oc2ccc(NC(=O)Nc3ccc(Cl)c(C(F)(F)F)c3)cc2)ccn1
196	ZINC000000491073	COc1ccc2c3c1O[C@H]1C[C@@H](O)C=C[C@@]31CCN(C)C2
197	ZINC000000403609	CC(C)(C)NC[C@@H](O)COc1nsnc1N1CCOCC1
198	ZINC000001532525	N=C(N)NCCC[C@H](N)C(=O)O
199	ZINC000096942202	CCOC(=O)C1=C(C)NC(C)=C(C(=O)OC)[C@H]1c1cccc(Cl)c1Cl
200	ZINC000003809490	NCCS(=O)(=O)O
201	ZINC000000895199	N[C@@H](Cc1ccc(O)c(O)c1)C(=O)O
202	ZINC000019632834	CN1CCN(C(=O)O[C@H]2c3nccnc3C(=O)N2c2ccc(Cl)cn2)CC1
203	ZINC000100008275	O=[P@@]1(N(CCCl)CCCl)NCCCO1
204	ZINC000001995484	CC(C)[C@H](N)C(=O)OC[C@H](CO)OCn1cnc2c(=O)[nH]c(N)nc21
205	ZINC000004658553	C[C@H](N)C(=O)O
206	ZINC000001530760	CCCNC[C@@H](O)COc1ccccc1C(=O)CCc1ccccc1
207	ZINC000004097344	CC[C@H](C)n1ncn(-c2ccc(N3CCN(c4ccc(OC[C@H]5CO[C@](Cn6cncn6)(c6ccc(Cl)cc6Cl)O5)cc4)CC3)cc2)c1=O
208	ZINC000003830215	CC1(C)S[C@@H]2[C@H](NC(=O)[C@H](N)c3ccc(O)cc3)C(=O)N2[C@H]1C(=O)O
209	ZINC000000005423	Cc1nc(-c2ccc(OCC(C)C)c(C#N)c2)sc1C(=O)O
210	ZINC000000004413	CCN(C)C(=O)Oc1cccc([C@H](C)N(C)C)c1
211	ZINC000003812841	CC[C@H](C)C(=O)O[C@H]1C[C@@H](C)C=C2C=C[C@H](C)[C@H](CC[C@@H]3C[C@@H](O)CC(=O)O3)[C@H]21
212	ZINC000001530567	CC(C)NC[C@H](O)COc1ccc(CCOCC2CC2)cc1
213	ZINC000001530811	CCCCNc1ccc(C(=O)OCCN(C)C)cc1
214	ZINC000004340269	NC(N)=NC(=O)c1nc(Cl)c(N)nc1N
215	ZINC000000000905	CN(C)c1nc(N(C)C)nc(N(C)C)n1
216	ZINC000000001979	CCC1(c2ccccc2)C(=O)NCNC1=O
217	ZINC000008855117	O=c1[nH]cnc2c1ncn2[C@@H]1O[C@H](CO)[C@@H](O)[C@H]1O
218	ZINC000003861768	Nc1ncn([C@@H]2O[C@H](CO)[C@@H](O)[C@H]2O)c(=O)n1
219	ZINC000000044027	CN(C)CCCN1c2ccccc2Sc2ccc(Cl)cc21
220	ZINC000003872055	NS(=O)(=O)c1cc2c(cc1Cl)NC=NS2(=O)=O
221	ZINC000000643055	Clc1ccc(CO[C@@H](Cn2ccnc2)c2ccc(Cl)cc2Cl)cc1
222	ZINC000000007601	CC(C)(C)NC[C@H](O)c1ccc(O)c(CO)c1
223	ZINC000003813003	O=C1CN=C(c2ccccc2Cl)c2cc([N+](=O)[O-])ccc2N1
224	ZINC000000537928	CN(C)C(=O)C(CCN1CCC(O)(c2ccc(Cl)cc2)CC1)(c1ccccc1)c1ccccc1
225	ZINC000000004076	CNS(=O)(=O)CCc1ccc2[nH]cc(C3CCN(C)CC3)c2c1
226	ZINC000018115268	CN/C(=N\\C#N)NCCSCc1nc[nH]c1C
227	ZINC000006716957	Cc1cn(-c2cc(NC(=O)c3ccc(C)c(Nc4nccc(-c5cccnc5)n4)c3)cc(C(F)(F)F)c2)cn1
228	ZINC000030691763	CCCC(=O)OCOC(=O)C1=C(C)NC(C)=C(C(=O)OC)[C@H]1c1cccc(Cl)c1Cl
229	ZINC000000895457	O=C(O)[C@H]1C[C@H](O)CN1
230	ZINC000000897251	COc1cc2c(cc1OC)C(=O)[C@H](CC1CCN(Cc3ccccc3)CC1)C2
231	ZINC000012495062	CCCCC[C@H](O)/C=C/[C@H]1[C@H](O)C[C@@H]2O/C(=C/CCCC(=O)O)C[C@@H]21
232	ZINC000043207851	N#CC[C@H](C1CCCC1)n1cc(-c2ncnc3[nH]ccc23)cn1
233	ZINC000003794794	O=C1c2c(O)ccc(O)c2C(=O)c2c(NCCNCCO)ccc(NCCNCCO)c21
234	ZINC000052957434	Cc1cc2c(s1)Nc1ccccc1N=C2N1CCN(C)CC1
235	ZINC000049933061	CCCCc1oc2ccc(NS(C)(=O)=O)cc2c1C(=O)c1ccc(OCCCN(CCCC)CCCC)cc1
236	ZINC000000001644	NCc1ccc(S(N)(=O)=O)cc1
237	ZINC000006467621	O=S(=O)(O)c1ccc2[nH]c(-c3ccccc3)nc2c1
238	ZINC000000896755	Cc1ccccc1N1C(=O)c2cc(S(N)(=O)=O)c(Cl)cc2N[C@@H]1C
239	ZINC000001530625	CCCCCc1cc(O)c2c(c1)OC(C)(C)[C@@H]1CCC(C)=C[C@@H]21
240	ZINC000003651680	CC[C@@H](C)C1(CC)C(=O)NC(=O)NC1=O
241	ZINC000001546066	C#Cc1cccc(Nc2ncnc3cc(OCCOC)c(OCCOC)cc23)c1
242	ZINC000001633889	CCCC[C@H](CC)COC(=O)/C=C/c1ccc(OC)cc1
243	ZINC000022448983	COc1cc(Nc2c(C#N)cnc3cc(OCCCN4CCN(C)CC4)c(OC)cc23)c(Cl)cc1Cl
244	ZINC000000057062	Cc1cccc(C)c1OC[C@H](C)N
245	ZINC000018203737	CC1=NN(c2ccccc2)C(=O)C1
246	ZINC000169746649	CC(C)C[C@H](NC(=O)[C@H](Cc1ccccc1)NC(=O)c1cnccn1)B(O)O
247	ZINC000003917708	COc1cccc2c1C(=O)c1c(O)c3c(c(O)c1C2=O)C[C@@](O)(C(C)=O)C[C@@H]3O[C@H]1C[C@H](N)[C@H](O)[C@H](C)O1
248	ZINC000001530741	CNCCC=C1c2ccccc2CCc2ccccc21
249	ZINC000003797541	C[C@]12CC[C@H]3[C@@H](CC=C4C[C@@H](O)CC[C@@]43C)[C@@H]1CC=C2c1cccnc1
250	ZINC000004097286	CCC[C@H]1O[C@@H]2C[C@H]3[C@@H]4CCC5=CC(=O)C=C[C@]5(C)[C@H]4[C@@H](O)C[C@]3(C)[C@]2(C(=O)CO)O1
251	ZINC000000968328	CN(CCOc1ccc(C[C@@H]2SC(=O)NC2=O)cc1)c1ccccn1
252	ZINC000000968256	NC12CC3CC(CC(C3)C1)C2
253	ZINC000004212809	CC(=O)OCC(=O)[C@@]12N=C(C)O[C@@H]1C[C@H]1[C@@H]3CCC4=CC(=O)C=C[C@]4(C)[C@H]3[C@@H](O)C[C@@]12C
254	ZINC000013520815	C[C@]12CC[C@@H]3c4ccc(O)cc4CC[C@H]3[C@@H]1CC[C@@H]2O
255	ZINC000000402830	CN1CCC[C@@H]1CCO[C@](C)(c1ccccc1)c1ccc(Cl)cc1
256	ZINC000003830993	N[C@@H](Cc1cc(I)c(Oc2cc(I)c(O)c(I)c2)c(I)c1)C(=O)O
257	ZINC000019632614	COc1cc2ncnc(Nc3ccc(F)c(Cl)c3)c2cc1OCCCN1CCOCC1
258	ZINC000003861806	COc1cc([C@@H]2c3cc4c(cc3[C@H](O)[C@H]3COC(=O)[C@H]23)OCO4)cc(OC)c1OC
259	ZINC000034676245	N[C@@H]1CON=C1O
260	ZINC000019632670	CCN1C[C@H](CCN2CCOCC2)C(c2ccccc2)(c2ccccc2)C1=O
261	ZINC000000897002	CCCN1CCCC[C@H]1C(=O)Nc1c(C)cccc1C
262	ZINC000019144231	CCN(CC)CCC[C@H](C)Nc1ccnc2cc(Cl)ccc12
263	ZINC000008220878	CCCCCCCN(CC)CCC[C@H](O)c1ccc(NS(C)(=O)=O)cc1
264	ZINC000004658560	C[C@H](O)C(=O)O
265	ZINC000000004949	NCC1(CC(=O)O)CCCCC1
266	ZINC000003881958	C#C[C@]1(O)CC[C@H]2[C@@H]3CCC4=Cc5oncc5C[C@]4(C)[C@H]3CC[C@@]21C
267	ZINC000085432544	CC[C@]1(O)C[C@@H]2CN(CCc3c([nH]c4ccccc34)[C@@](C(=O)OC)(c3cc4c(cc3OC)N(C)[C@H]3[C@@](O)(C(=O)OC)[C@H](OC(C)=O)[C@]5(CC)C=CCN6CC[C@]43[C@@H]65)C2)C1
268	ZINC000003813042	CC(=O)Nc1nnc(S(N)(=O)=O)s1
269	ZINC000003830276	CCCCNc1ccc(C(=O)OCCOCCOCCOCCOCCOCCOCCOCCOCCOC)cc1
270	ZINC000003795098	Nc1ccn([C@@H]2O[C@H](CO)[C@@H](O)[C@@H]2O)c(=O)n1
271	ZINC000000896484	Clc1cccc(Cl)c1N=C1NCCN1
272	ZINC000000001408	CCOC(=O)c1cncn1[C@H](C)c1ccccc1
273	ZINC000001530951	CCC[C@](C)(COC(N)=O)COC(=O)NC(C)C
274	ZINC000004214700	Cc1nc2n(c(=O)c1CCN1CCC(c3noc4cc(F)ccc34)CC1)CCC[C@@H]2O
275	ZINC000003860453	O=C1OC2(c3ccc(O)cc3Oc3cc(O)ccc32)c2ccccc21
276	ZINC000000895032	N[C@@H](CC(=O)O)C(=O)O
277	ZINC000003982483	CCC[C@@H]1C[C@@H](C(=O)N[C@H]([C@@H](C)O)[C@H]2O[C@H](SC)[C@H](O)[C@@H](O)[C@H]2O)N(C)C1
278	ZINC000001530611	CNCCCN1c2ccccc2CCc2ccccc21
279	ZINC000003913937	CCN1CCN(C(=O)N[C@@H](C(=O)N[C@@H]2C(=O)N3[C@@H](C(=O)O)C(C)(C)S[C@H]23)c2ccccc2)C(=O)C1=O
280	ZINC000003079336	CC(=O)OCC[N+](C)(C)C
281	ZINC000018043251	Cn1c(=O)c2[nH]cnc2n(C)c1=O
282	ZINC000012503187	Cc1nc2c([nH]1)-c1ccccc1N(C(=O)c1ccc(NC(=O)c3ccccc3-c3ccccc3)cc1)CC2
283	ZINC000000005152	CC(C)C[C@H](CN)CC(=O)O
284	ZINC000003830264	C[C@H]1[C@H](NC(=O)/C(=N\\OC(C)(C)C(=O)O)c2csc(N)n2)C(=O)N1S(=O)(=O)O
285	ZINC000000896698	COc1ccc([C@H](CN(C)C)C2(O)CCCCC2)cc1
286	ZINC000053683345	COc1cc2/c(=N\\c3ccc(Br)cc3F)nc[nH]c2cc1OCC1CCN(C)CC1
287	ZINC000000000122	CN(C)CCO[C@@H](c1ccc(Cl)cc1)c1ccccn1
288	ZINC000000599734	Cc1c(OCC(F)(F)F)ccnc1C[S@@](=O)c1nc2ccccc2[nH]1
289	ZINC000000000096	CN(C)CC[C@@H](c1ccc(Br)cc1)c1ccccn1
290	ZINC000000006156	NC(=O)C[S@@](=O)C(c1ccccc1)c1ccccc1
291	ZINC000000388462	O=C(O)Cc1ccccc1
292	ZINC000000001958	Cc1ccc(=O)n(-c2ccccc2)c1
293	ZINC000014961096	Cn1c(=O)cc(N2CCC[C@@H](N)C2)n(Cc2ccccc2C#N)c1=O
294	ZINC000000968327	CCc1ccc(CCOc2ccc(C[C@H]3SC(=O)NC3=O)cc2)nc1
295	ZINC000003830500	CC1=C(C(=O)O)N2C(=O)[C@@H](NC(=O)[C@H](N)c3ccccc3)[C@H]2SC1
296	ZINC000004102194	C/C(=C\\C(=O)OCCCCCCCCC(=O)O)C[C@@H]1OC[C@H](C[C@@H]2O[C@H]2[C@@H](C)[C@H](C)O)[C@@H](O)[C@H]1O
297	ZINC000004099200	COc1ccnc(C[S@](=O)c2nc3ccc(OC(F)F)cc3[nH]2)c1OC
298	ZINC000008403947	CC(C)(N)Cc1ccccc1
299	ZINC000001530701	CCCC(C)(COC(N)=O)COC(N)=O
300	ZINC000006627681	COc1cc(Cc2cnc(N)nc2N)cc(OC)c1OC
301	ZINC000000897258	COc1ccc(C[C@@H](C)NC[C@@H](O)c2ccc(O)c(NC=O)c2)cc1
302	ZINC000000005895	CN(C)CCc1c[nH]c2ccc(Cn3cncn3)cc12
303	ZINC000000895302	OCc1ccccc1
304	ZINC000000057464	CCc1nc(N)nc(N)c1-c1ccc(Cl)cc1
305	ZINC000000121480	O=C(Nc1ccc(Cl)cc1)Nc1ccc(Cl)c(Cl)c1
306	ZINC000001530947	O=C1CC[C@H](N2C(=O)c3ccccc3C2=O)C(=O)N1
307	ZINC000000006016	COc1ccc([C@@H](CN(C)C)C2(O)CCCCC2)cc1
308	ZINC000003914809	C[C@H](CCC(=O)O)[C@H]1CC[C@H]2[C@@H]3[C@@H](O)C[C@@H]4C[C@H](O)CC[C@]4(C)[C@H]3CC[C@@]21C
309	ZINC000000388081	NCCc1cnc[nH]1
310	ZINC000003871541	O=C1CN2Cc3c(ccc(Cl)c3Cl)NC2=N1
311	ZINC000008214402	CCCCCCCN(CC)CCC[C@@H](O)c1ccc(NS(C)(=O)=O)cc1
312	ZINC000000537805	COc1ccc(Cl)cc1C(=O)NCCc1ccc(S(=O)(=O)/N=C(\\O)NC2CCCCC2)cc1
313	ZINC000001481815	O=C(O)c1ccc(-n2nc(-c3ccccc3O)nc2-c2ccccc2O)cc1
314	ZINC000001543475	C[C@H](Cn1cnc2c(N)ncnc21)OCP(=O)(O)O
315	ZINC000004658552	NCC(=O)O
316	ZINC000003794601	CN(C)CCC[C@]1(c2ccc(F)cc2)OCc2cc(C#N)ccc21
317	ZINC000019796080	O=C(CCCN1CC=C(n2c(=O)[nH]c3ccccc32)CC1)c1ccc(F)cc1
318	ZINC000094566093	COc1cc2nc(N3CCN(C(=O)[C@H]4COc5ccccc5O4)CC3)nc(N)c2cc1OC
319	ZINC000001530769	CCC(=O)O[C@](Cc1ccccc1)(c1ccccc1)[C@H](C)CN(C)C
320	ZINC000000601229	CN1CCC[C@@H](n2nc(Cc3ccc(Cl)cc3)c3ccccc3c2=O)CC1
321	ZINC000000007673	COC[C@@H](NC(C)=O)C(=O)NCc1ccccc1
322	ZINC000000968263	CN(C)CCC=C1c2ccccc2C=Cc2ccccc21
323	ZINC000000057313	CCc1cccc2c3c([nH]c12)[C@](CC)(CC(=O)O)OCC3
324	ZINC000100032379	N=C1CCCN1Cc1[nH]c(=O)[nH]c(=O)c1Cl
325	ZINC000028467879	CO/N=C(\\C(=O)N[C@@H]1C(=O)N2C(C(=O)O)=C(CSc3nc(=O)c(O)nn3C)CS[C@H]12)c1csc(N)n1
326	ZINC000003978006	Cc1onc(-c2c(Cl)cccc2Cl)c1C(=O)N[C@@H]1C(=O)N2[C@@H](C(=O)O)C(C)(C)S[C@H]12
327	ZINC000019632912	CC(C)Cn1cnc2c(N)nc3ccccc3c21
328	ZINC000001576892	CCCCCCc1ccc(O)cc1O
329	ZINC000001280665	COc1ccc2c3c1O[C@H]1C(=O)CC[C@H]4[C@@H](C2)N(C)CC[C@]314
330	ZINC000004676424	COc1ccnc(C[S@@](=O)c2nc3ccc(OC(F)F)cc3[nH]2)c1OC
331	ZINC000000004321	NS(=O)(=O)Cc1noc2ccccc12
332	ZINC000000602632	Cc1cc(C#N)cc(C)c1Oc1nc(Nc2ccc(C#N)cc2)nc(N)c1Br
333	ZINC000000601301	NS(=O)(=O)c1cc2c(cc1C(F)(F)F)N[C@@H](Cc1ccccc1)NS2(=O)=O
334	ZINC000019632713	COCCOC(=O)C1=C(C)NC(C)=C(C(=O)OC(C)C)[C@@H]1c1cccc([N+](=O)[O-])c1
335	ZINC000000967521	CC1(C)[C@H]2CC[C@]1(C)C(=O)C2
336	ZINC000008034121	NCCS
337	ZINC000008214483	NCC[C@H](O)C(=O)N[C@@H]1C[C@H](N)[C@@H](O[C@H]2O[C@H](CN)[C@@H](O)[C@H](O)[C@H]2O)[C@H](O)[C@H]1O[C@H]1O[C@H](CO)[C@@H](O)[C@H](N)[C@H]1O
338	ZINC000000002688	O=C(OC1C[C@@H]2CC3C[C@H](C1)N2CC3=O)c1c[nH]c2ccccc12
339	ZINC000003806721	COc1ccc2c3c1O[C@H]1[C@@H](O)C=C[C@H]4[C@@H](C2)N(C)CC[C@]314
340	ZINC000002510358	O=C1NC(=O)C(c2ccccc2)(c2ccccc2)N1
341	ZINC000000002005	N=C(O)c1cnccn1
342	ZINC000084843283	O=c1[nH]c2cc(Cl)ccc2o1
343	ZINC000040899447	CS(=O)(=O)c1ccc(C(=O)Nc2ccc(Cl)c(-c3ccccn3)c2)c(Cl)c1
344	ZINC000003817234	Cc1nnc(C(C)C)n1C1C[C@@H]2CC[C@H](C1)N2CC[C@H](NC(=O)C1CCC(F)(F)CC1)c1ccccc1
345	ZINC000000896409	OCCN(CCO)CCO
346	ZINC000003780893	CCC(C)(C)C(=O)O[C@H]1C[C@@H](C)C=C2C=C[C@H](C)[C@H](CC[C@@H]3C[C@@H](O)CC(=O)O3)[C@H]21
347	ZINC000000006427	CN1C(=O)CN=C(c2ccccc2)c2cc(Cl)ccc21
348	ZINC000000601283	COc1ccc2c(c1)c(CC(=O)O)c(C)n2C(=O)c1ccc(Cl)cc1
349	ZINC000000602128	O=C(O)CCCN1CCC(O[C@@H](c2ccc(Cl)cc2)c2ccccn2)CC1
350	ZINC000003956788	CC(=O)Oc1ccccc1C(=O)Nc1ncc([N+](=O)[O-])s1
351	ZINC000003830947	C[C@H](O)C(=O)Nc1c(I)c(C(=O)NC(CO)CO)c(I)c(C(=O)NC(CO)CO)c1I
352	ZINC000000897291	CCN1C(=O)N[C@@H](c2ccccc2)C1=O
353	ZINC000000113446	CCS(=O)(=O)CCn1c([N+](=O)[O-])cnc1C
354	ZINC000014879972	CN(C)c1cc(NC(=O)CNC(C)(C)C)c(O)c2c1C[C@H]1C[C@H]3[C@H](N(C)C)C(O)=C(C(N)=O)C(=O)[C@@]3(O)C(O)=C1C2=O
355	ZINC000003920027	CCC(=O)O[C@]1(C(=O)SCF)[C@H](C)C[C@H]2[C@@H]3C[C@H](F)C4=CC(=O)C=C[C@]4(C)[C@@]3(F)[C@@H](O)C[C@@]21C
356	ZINC000003914810	C[C@H](CCC(=O)O)[C@H]1CC[C@H]2[C@@H]3CC[C@@H]4C[C@H](O)CC[C@]4(C)[C@H]3C[C@H](O)[C@@]21C
357	ZINC000003826253	COc1c(N2C[C@@H]3CCCN[C@@H]3C2)c(F)cc2c(=O)c(C(=O)O)cn(C3CC3)c12
358	ZINC000000020244	CN(C)CCOC(c1ccccc1)c1ccccc1
359	ZINC000004095858	Cc1c(C)c2c(c(C)c1O)CC[C@@](C)(CCC[C@H](C)CCC[C@H](C)CCCC(C)C)O2
360	ZINC000003830405	Cc1nnc(SCC2=C(C(=O)O)N3C(=O)[C@@H](NC(=O)Cn4cnnn4)[C@H]3SC2)s1
361	ZINC000000643138	CC(=O)N1CCN(c2ccc(OC[C@H]3CO[C@](Cn4ccnc4)(c4ccc(Cl)cc4Cl)O3)cc2)CC1
362	ZINC000004097467	CC(=O)O[C@]1(C(C)=O)CC[C@H]2[C@@H]3C=C(C)C4=CC(=O)CC[C@]4(C)[C@H]3CC[C@@]21C
363	ZINC000035342789	Cc1ccc(C(=O)c2cc(O)c(O)c([N+](=O)[O-])c2)cc1
364	ZINC000003830986	Cc1c(OCC(F)(F)F)ccnc1C[S@](=O)c1nc2ccccc2[nH]1
365	ZINC000118912393	C[C@]12CC[C@H]3[C@@H](CCC4=CC(=O)CC[C@@]43C)[C@@H]1CC[C@@H]2O
366	ZINC000004428529	CC(=O)[C@H]1CC[C@H]2[C@@H]3CCC4=CC(=O)CC[C@]4(C)[C@H]3CC[C@]12C
367	ZINC000000643153	CC(=O)N1CCN(c2ccc(OC[C@@H]3CO[C@@](Cn4ccnc4)(c4ccc(Cl)cc4Cl)O3)cc2)CC1
368	ZINC000096006009	Cc1noc(NS(=O)(=O)c2ccc(N)cc2)c1C
369	ZINC000003977952	OC[C@H]1O[C@](O)(CO)[C@@H](O)[C@@H]1O[C@@H]1O[C@H](CO)[C@H](O)[C@H](O)[C@H]1O
370	ZINC000003920719	CC(C)c1c(C(=O)Nc2ccccc2)c(-c2ccccc2)c(-c2ccc(F)cc2)n1CC[C@@H](O)C[C@@H](O)CC(=O)O
371	ZINC000000538509	COc1cc(C(=O)NCc2ccc(OCCN(C)C)cc2)cc(OC)c1OC
372	ZINC000003799072	OCc1cc([C@@H](O)CNCCCCCCOCCCCc2ccccc2)ccc1O
373	ZINC000013545634	CCC[C@@H](C)C1(CC)C(=O)NC(=O)NC1=O
374	ZINC000001530862	COc1cc(N[C@@H](C)CCCN)c2ncccc2c1
375	ZINC000000895034	N[C@@H](CO)C(=O)O
376	ZINC000003802690	C=C1[C@@H](n2cnc3c(=O)[nH]c(N)nc32)C[C@H](O)[C@H]1CO
377	ZINC000022002218	CCc1c(C)[nH]c2c1C(=O)[C@@H](CN1CCOCC1)CC2
378	ZINC000000020259	CN[C@@H](C)[C@@H](O)c1ccccc1
379	ZINC000100009278	CN1[C@H]2CC[C@@H]1C[C@H](OC(=O)[C@@H](CO)c1ccccc1)C2
380	ZINC000001530599	CCCN/C(O)=N/S(=O)(=O)c1ccc(Cl)cc1
381	ZINC000096006020	CC(=O)O[C@H]1C(=O)[C@]2(C)[C@@H](O)C[C@H]3OC[C@@]3(OC(C)=O)[C@H]2[C@H](OC(=O)c2ccccc2)[C@]2(O)C[C@H](OC(=O)[C@H](O)[C@@H](NC(=O)c3ccccc3)c3ccccc3)C(C)=C1C2(C)C
382	ZINC000001530759	CCCNC[C@H](O)COc1ccccc1C(=O)CCc1ccccc1
383	ZINC000000057146	Cn1c(=O)c2c(ncn2C[C@H](O)CO)n(C)c1=O
384	ZINC000003945984	CCC(=O)[C@@]1(C)[C@H](C)C[C@H]2[C@@H]3CCC4=CC(=O)C=C[C@]4(C)[C@H]3[C@@H](O)C[C@@]21C
385	ZINC000001530940	CCCCOc1ccc(C(=O)CCN2CCCCC2)cc1
386	ZINC000000000941	CC(C)(C#N)c1cc(Cn2cncn2)cc(C(C)(C)C#N)c1
387	ZINC000001530710	CN1C(=O)OC(C)(C)C1=O
388	ZINC000053045055	C[C@H](COc1ccccc1)N(CCCl)Cc1ccccc1
389	ZINC000001035331	NC(=O)c1ncn([C@@H]2O[C@H](CO)[C@@H](O)[C@H]2O)n1
390	ZINC000000002043	CN(C)CCO[C@H](c1ccc(Cl)cc1)c1ccccn1
391	ZINC000000003876	Cc1ccc(-c2nc3ccc(C)cn3c2CC(=O)N(C)C)cc1
392	ZINC000004474414	C=C1CC[C@H](O)C/C1=C/C=C1\\CCC[C@@]2(C)[C@H]1CC[C@@H]2[C@H](C)CCCC(C)(C)O
393	ZINC000052509366	CCCS(=O)(=O)Nc1ccc(F)c(C(=O)c2c[nH]c3ncc(-c4ccc(Cl)cc4)cc23)c1F
394	ZINC000003920028	CCC(=O)O[C@]1(C(=O)CCl)[C@@H](C)C[C@H]2[C@@H]3C[C@H](F)C4=CC(=O)C=C[C@]4(C)[C@@]3(F)[C@@H](O)C[C@@]21C
395	ZINC000001530707	CCC(=O)C(C[C@H](C)N(C)C)(c1ccccc1)c1ccccc1
396	ZINC000100001964	CCOC(=O)C1=C(COCCN)NC(C)=C(C(=O)OC)[C@@H]1c1ccccc1Cl
397	ZINC000000020220	O=C(O)c1cn(C2CC2)c2cc(N3CCNCC3)c(F)cc2c1=O
398	ZINC000003875439	Cc1onc(-c2ccccc2)c1C(=O)N[C@@H]1C(=O)N2[C@@H](C(=O)O)C(C)(C)S[C@H]12
399	ZINC000033943508	CC1=C(/C=C/C(C)=C\\C=C\\C(C)=C/C(=O)O)C(C)(C)CCC1
400	ZINC000001530816	CCCN[C@@H](C)C(=O)Nc1ccccc1C
401	ZINC000000002055	NC(=O)c1ccccc1O
402	ZINC000000004319	C[C@H](CCc1ccccc1)NC[C@H](O)c1ccc(O)c(C(N)=O)c1
403	ZINC000003812897	C#C[C@]1(O)CC[C@H]2[C@@H]3CCc4cc(O)ccc4[C@H]3CC[C@@]21C
404	ZINC000002599970	COc1ccc(C[C@@H](C)NC[C@H](O)c2ccc(O)c(NC=O)c2)cc1
405	ZINC000003589203	CC(=O)N[C@@H](CS)C(=O)O
406	ZINC000003943279	CCCCCCOC(=O)/N=C(\\N)c1ccc(NCc2nc3cc(C(=O)N(CCC(=O)OCC)c4ccccn4)ccc3n2C)cc1
407	ZINC000003930376	CC(C)(C)C(=O)OCOP(=O)(COCCn1cnc2c(N)ncnc21)OCOC(=O)C(C)(C)C
408	ZINC000095619101	COc1ccccc1OC[C@H](O)CN1CCN(CC(=O)Nc2c(C)cccc2C)CC1
409	ZINC000001530617	CC(C)N(CC[C@@](C(N)=O)(c1ccccc1)c1ccccn1)C(C)C
410	ZINC000000001016	O=C(OOC(=O)c1ccccc1)c1ccccc1
411	ZINC000003986735	Cc1nc(Nc2ncc(C(=O)Nc3c(C)cccc3Cl)s2)cc(N2CCN(CCO)CC2)n1
412	ZINC000000002216	Oc1cc(Cl)ccc1Oc1ccc(Cl)cc1Cl
413	ZINC000000601254	Cc1ccccc1N1C(=O)c2cc(S(N)(=O)=O)c(Cl)cc2N[C@H]1C
414	ZINC000095619100	COc1ccccc1OC[C@@H](O)CN1CCN(CC(=O)Nc2c(C)cccc2C)CC1
415	ZINC000003875332	C[C@@H]1C[C@H]2[C@@H]3CCC4=CC(=O)C=C[C@]4(C)[C@@]3(F)[C@@H](O)C[C@]2(C)[C@@]1(O)C(=O)CO
416	ZINC000000897240	CN1CCC[C@H](n2nc(Cc3ccc(Cl)cc3)c3ccccc3c2=O)CC1
417	ZINC000000968257	CN(C)CCC=C1c2ccccc2CCc2ccccc21
418	ZINC000001842633	CNCC[C@@H](Oc1ccccc1C)c1ccccc1
419	ZINC000019362737	CN1CCN([C@@H](c2ccccc2)c2ccc(Cl)cc2)CC1
420	ZINC000003008621	CCCC(CCC)C(=O)O
421	ZINC000000000853	COc1cccc([C@@]2(O)CCCC[C@@H]2CN(C)C)c1
422	ZINC000003914808	C[C@H](CCC(=O)O)[C@H]1CC[C@H]2[C@H]3[C@H](CC[C@@]21C)[C@@]1(C)CC[C@@H](O)C[C@H]1C[C@H]3O
423	ZINC000003800008	C=CCN1C[C@H](C(=O)N(CCCN(C)C)C(=O)NCC)C[C@@H]2c3cccc4[nH]cc(c34)C[C@H]21
424	ZINC000003931840	C=C[C@]1(C)C[C@@H](OC(=O)CSC2C[C@@H]3CC[C@H](C2)N3C)[C@]2(C)[C@H](C)CC[C@]3(CCC(=O)[C@H]32)[C@@H](C)[C@@H]1O
425	ZINC000003875484	C[C@]1(O)CC[C@H]2[C@@H]3CCC4=CC(=O)CC[C@]4(C)[C@@]3(F)[C@@H](O)C[C@@]21C
426	ZINC000019364242	O=C(O)CN(CCN(CC(=O)O)CC(=O)O)CC(=O)O
427	ZINC000000896569	NS(=O)(=O)c1cc2c(cc1Cl)NCNS2(=O)=O
428	ZINC000000968303	CC(C)c1cccc(C(C)C)c1O
429	ZINC000002016037	Clc1ccc([C@H](Cn2ccnc2)OCc2csc3c(Cl)cccc23)c(Cl)c1
430	ZINC000000057624	NC[C@H](O)c1ccc(O)c(O)c1
431	ZINC000001530817	CCCN[C@H](C)C(=O)Nc1ccccc1C
432	ZINC000043450324	COC(=O)C[C@](O)(CCCC(C)(C)O)C(=O)O[C@@H]1C(OC)=C[C@]23CCCN2CCc2cc4c(cc2[C@@H]13)OCO4
433	ZINC000001530806	CC[C@]1(C)CC(=O)NC1=O
434	ZINC000000001411	C=CCc1ccc(O)c(OC)c1
435	ZINC000022116612	Oc1ccc([C@H]2CNCCc3c2cc(O)c(O)c3Cl)cc1
436	ZINC000100006264	CC(=O)C[C@@H](c1ccccc1)c1c(O)c2ccccc2oc1=O
437	ZINC000008214635	CCCCCCCCCCC[C@@H](C[C@@H]1OC(=O)[C@H]1CCCCCC)OC(=O)[C@H](CC(C)C)NC=O
438	ZINC000001552174	O=C1CCc2cc(OCCCCc3nnnn3C3CCCCC3)ccc2N1
439	ZINC000001530579	COc1ccccc1OCCNC[C@H](O)COc1cccc2[nH]c3ccccc3c12
440	ZINC000000121541	COC(=O)/N=c1\\[nH]c2ccc(C(=O)c3ccccc3)cc2[nH]1
441	ZINC000004228257	C[C@H](O)[C@@H](O)[C@@H]1CNc2nc(N)[nH]c(=O)c2N1
442	ZINC000035024346	O=C(O)CCCC[C@@H]1SC[C@@H]2N=C(O)N[C@H]12
443	ZINC000002522669	CCC(=O)N(c1ccccc1)C1CCN(CCc2ccccc2)CC1
444	ZINC000000006226	Cc1c(O)c(=O)ccn1C
445	ZINC000001530764	CNCCCC1c2ccccc2C=Cc2ccccc21
446	ZINC000001539579	C=C(c1ccc(C(=O)O)cc1)c1cc2c(cc1C)C(C)(C)CCC2(C)C
447	ZINC000003791297	CCOC(=O)[C@H](CCc1ccccc1)N[C@@H](C)C(=O)N1CCC[C@H]1C(=O)O
448	ZINC000030691760	CCCC(=O)OCOC(=O)C1=C(C)NC(C)=C(C(=O)OC)[C@@H]1c1cccc(Cl)c1Cl
449	ZINC000000527386	Fc1ccc([C@@H]2CCNC[C@H]2COc2ccc3c(c2)OCO3)cc1
450	ZINC000000000931	Clc1ccc2c(c1)C(N1CCNCC1)=Nc1ccccc1O2
451	ZINC000001538857	COc1ccccc1Oc1c(NS(=O)(=O)c2ccc(C(C)(C)C)cc2)nc(-c2ncccn2)nc1OCCO
452	ZINC000014263142	CO[C@H]1O[C@@H]2O[C@@]3(C)CC[C@H]4[C@H](C)CC[C@@H]([C@H]1C)[C@]42OO3
453	ZINC000001531008	O=C(O)[C@H](O)[C@@H](O)[C@H](O)[C@H](O)CO
454	ZINC000001530613	CCN(CC)CCOC(=O)C1(C2CCCCC2)CCCCC1
455	ZINC000011615928	CC(C)c1c(C(=O)Nc2ccccc2)c(-c2ccccc2)c(-c2ccc(F)cc2)n1CC[C@H](O)C[C@H](O)CC(=O)O
456	ZINC000001851149	O=C1CCc2ccc(OCCCCN3CCN(c4cccc(Cl)c4Cl)CC3)cc2N1
457	ZINC000000896717	COc1cc(/C(O)=N/S(=O)(=O)c2ccccc2C)ccc1Cc1cn(C)c2ccc(NC(=O)OC3CCCC3)cc12
458	ZINC000018279854	Nc1ccn([C@@H]2O[C@H](CO)[C@@H](O)C2(F)F)c(=O)n1
459	ZINC000003813061	CCCCNc1cc(C(=O)O)cc(S(N)(=O)=O)c1Oc1ccccc1
460	ZINC000001530697	CSc1ccc2c(c1)N(CC[C@H]1CCCCN1C)c1ccccc1S2
461	ZINC000001530660	O=[P@]1(NCCCl)OCCCN1CCCl
462	ZINC000004693575	COc1ccc2nc([S@@](=O)Cc3ncc(C)c(OC)c3C)[nH]c2c1
463	ZINC000000897085	O[C@@H](c1cc(C(F)(F)F)nc2c(C(F)(F)F)cccc12)[C@H]1CCCCN1
464	ZINC000000057522	Cc1cccc(N(C)C(=S)Oc2ccc3ccccc3c2)c1
465	ZINC000003938652	CCOC(=O)O[C@]1(C(=O)COC(=O)CC)CC[C@H]2[C@@H]3CCC4=CC(=O)C=C[C@]4(C)[C@H]3[C@@H](O)C[C@@]21C
466	ZINC000001532805	O=C(O)CCCO
467	ZINC000002019954	CCCN[C@H](C)C(=O)Nc1c(C)csc1C(=O)OC
468	ZINC000000394284	COc1ccccc1OC[C@@H](O)CO
469	ZINC000013818943	CNC(=O)c1cnn(-c2nc(N)c3ncn([C@@H]4O[C@H](CO)[C@@H](O)[C@H]4O)c3n2)c1
470	ZINC000018089317	O=[N+]([O-])O[C@H]1CO[C@H]2[C@@H]1OC[C@H]2O[N+](=O)[O-]
471	ZINC000000968345	CC[C@H](C)C1(CC)C(=O)NC(=O)NC1=O
472	ZINC000004632106	Cc1cccc([C@H](C)c2cnc[nH]2)c1C
473	ZINC000000000301	C[C@H](C(=O)O)c1cccc(Oc2ccccc2)c1
474	ZINC000002036848	Cc1cc2nc3c(=O)[nH]c(=O)nc-3n(C[C@H](O)[C@H](O)[C@H](O)CO)c2cc1C
475	ZINC000002548959	COc1c2occc2cc2ccc(=O)oc12
476	ZINC000000895042	N[C@@H](CS)C(=O)O
477	ZINC000004474460	C=C1CC[C@H](O)C/C1=C/C=C1\\CCC[C@@]2(C)[C@H]1CC[C@@H]2[C@H](C)CCCC(C)C
478	ZINC000003812944	CC(C)C(=O)Nc1ccc([N+](=O)[O-])c(C(F)(F)F)c1
479	ZINC000019796158	CN1CCN(C2=Nc3ccccc3Oc3ccc(Cl)cc32)CC1
480	ZINC000019362735	CN1CCN([C@H](c2ccccc2)c2ccc(Cl)cc2)CC1
481	ZINC000000001590	NNC(=O)c1ccncc1
482	ZINC000003830813	CC(O)(P(=O)(O)O)P(=O)(O)O
483	ZINC000000105196	N[C@@H](Cc1ccccc1)C(=O)O
484	ZINC000001530568	CC(C)NC[C@@H](O)COc1ccc(CCOCC2CC2)cc1
485	ZINC000035801098	CCc1cc2c(cc1CC)CC(NC[C@H](O)c1ccc(O)c3[nH]c(=O)ccc13)C2
486	ZINC000003882036	C[C@]12C[C@H](O)[C@@]3(F)[C@@H](CCC4=CC(=O)C=C[C@@]43C)[C@@H]1C[C@@H](O)[C@]2(O)C(=O)CO
487	ZINC000000968273	O[C@@](CCN1CCCCC1)(c1ccccc1)C1CCCCC1
488	ZINC000001532522	NCCCC[C@H](N)C(=O)O
489	ZINC000000901736	O=C(O)[C@@H]1C[C@H](O)CN1
490	ZINC000000057001	C[C@H](CS)C(=O)N1CCC[C@H]1C(=O)O
491	ZINC000001883067	O=[N+]([O-])c1cc([N+](=O)[O-])c(O)c([N+](=O)[O-])c1
492	ZINC000000000456	Cc1cccc(C)c1NC(=O)[C@H]1CCCCN1C
493	ZINC000000119717	c1ccc2c(CC3=NCCN3)cccc2c1
494	ZINC000000896663	N[C@H]1C[C@@H]1c1ccccc1
495	ZINC000000020245	CN(C)CCCN1c2ccccc2CCc2ccccc21
496	ZINC000003977981	CC1(C)O[C@@H]2C[C@H]3[C@@H]4C[C@H](F)C5=CC(=O)C=C[C@]5(C)[C@@]4(F)[C@@H](O)C[C@]3(C)[C@]2(C(=O)CO)O1
497	ZINC000084441937	CN(C)[C@@H]1C(O)=C(C(N)=O)C(=O)[C@@]2(O)C(O)=C3C(=O)c4c(O)cccc4[C@@](C)(O)[C@H]3C[C@@H]12
498	ZINC000003824921	CC(C)(C(=O)O)c1ccc([C@@H](O)CCCN2CCC(C(O)(c3ccccc3)c3ccccc3)CC2)cc1
499	ZINC000001530689	CC/C(=C(\\c1ccccc1)c1ccc(OCCN(C)C)cc1)c1ccccc1
500	ZINC000000001798	CN1CCC[C@@H]1c1cccnc1
501	ZINC000000008667	C[C@@H](C(=O)O)c1ccc(-c2ccccc2)c(F)c1
502	ZINC000000001464	CCOC(=O)c1ncn2c1CN(C)C(=O)c1cc(F)ccc1-2
503	ZINC000095616599	COc1cc2nc(N3CCN(C(=O)[C@@H]4CCCO4)CC3)nc(N)c2cc1OC
504	ZINC000070466416	COc1cc2nccc(Oc3ccc(NC(=O)C4(C(=O)Nc5ccc(F)cc5)CC4)cc3)c2cc1OC
505	ZINC000004658290	S=c1[nH]cnc2nc[nH]c12
506	ZINC000000001505	Nc1nc2c(ncn2COC(CO)CO)c(=O)[nH]1
507	ZINC000003812888	COc1ccc(CCN(C)CCC[C@](C#N)(c2ccc(OC)c(OC)c2)C(C)C)cc1OC
508	ZINC000000057278	C[C@@H](CCc1ccc(O)cc1)NCCc1ccc(O)c(O)c1
509	ZINC000000000882	Nc1ncnc2[nH]cnc12
510	ZINC000085537011	CC[C@H]1CCC[C@H](O[C@H]2CC[C@H](N(C)C)[C@@H](C)O2)[C@@H](C)C(=O)C2=C[C@H]3[C@@H]4C[C@H](O[C@@H]5O[C@@H](C)[C@H](OC)[C@@H](OC)[C@H]5OC)C[C@H]4C(C)=C[C@H]3[C@@H]2CC(=O)O1
511	ZINC000000000575	O=C1Nc2ccc(Cl)cc2C(c2ccccc2)=N[C@H]1O
512	ZINC000100037020	CN1[C@H]2C[C@H](OC(=O)[C@H](CO)c3ccccc3)C[C@@H]1[C@H]1O[C@@H]21
513	ZINC000000538658	Cc1ccccc1C(=O)Nc1ccc(C(=O)N2CCC[C@@H](O)c3cc(Cl)ccc32)c(C)c1
514	ZINC000004038341	CCC[C@@H]1C[C@@H](C(=O)N[C@H]([C@H](C)Cl)[C@H]2O[C@H](SC)[C@H](O)[C@@H](O)[C@H]2O)N(C)C1
515	ZINC000000538065	CCc1nn(CCCN2CCN(c3cccc(Cl)c3)CC2)c(=O)n1CCOc1ccccc1
516	ZINC000008214692	NC[C@H]1O[C@H](O[C@@H]2[C@@H](N)C[C@@H](N)[C@H](O[C@H]3O[C@H](CO)[C@@H](O)[C@H](N)[C@H]3O)[C@H]2O)[C@H](N)C[C@@H]1O
517	ZINC000003875259	CCCCC(=O)N(Cc1ccc(-c2ccccc2-c2nn[nH]n2)cc1)[C@H](C(=O)O)C(C)C
518	ZINC000038212689	O=c1[nH]cc(F)c(=O)[nH]1
519	ZINC000022016976	C[C@@H](O)CN1CCN(CC(=O)O)CCN(CC(=O)O)CCN(CC(=O)O)CC1
520	ZINC000000895081	O=C(O)CC(O)(CC(=O)O)C(=O)O
521	ZINC000000896819	CC(C)NC[C@H](O)c1ccc(NS(C)(=O)=O)cc1
522	ZINC000000896731	C[C@H](c1cc2ccccc2s1)N(O)C(N)=O
523	ZINC000000020250	C[C@@H](CN1c2ccccc2Sc2ccccc21)N(C)C
524	ZINC000000538564	C[C@](O)(CS(=O)(=O)c1ccc(F)cc1)C(=O)Nc1ccc(C#N)c(C(F)(F)F)c1
525	ZINC000001530974	Clc1ccc(CC[C@H](Cn2ccnc2)Sc2c(Cl)cccc2Cl)cc1
526	ZINC000003798247	Nc1nc(Cl)nc2c1ncn2[C@@H]1O[C@H](CO)[C@@H](O)[C@@H]1F
527	ZINC000001542392	COc1cc2nc(N(C)CCCNC(=O)[C@@H]3CCCO3)nc(N)c2cc1OC
528	ZINC000000057340	COc1ccccc1OC[C@H](O)COC(N)=O
529	ZINC000003079337	C[N+](C)(C)CCO
530	ZINC000000897288	Cc1cn[nH]c1
531	ZINC000000897408	C[C@@](O)(CS(=O)(=O)c1ccc(F)cc1)C(=O)Nc1ccc(C#N)c(C(F)(F)F)c1
532	ZINC000003818808	C[C@@H]1CCN(C(=O)CC#N)C[C@@H]1N(C)c1ncnc2[nH]ccc12
533	ZINC000000020221	COc1ccc2cc(CCC(C)=O)ccc2c1
534	ZINC000003798750	C=C[C@@H](N)CCC(=O)O
535	ZINC000001690324	COc1cc(O)c(C(=O)c2ccccc2)cc1S(=O)(=O)O
536	ZINC000002016258	CCCC[C@H](CC)COC(=O)c1ccc(N(C)C)cc1
537	ZINC000019203912	OCCN1CCN(CCCN2c3ccccc3Sc3ccc(C(F)(F)F)cc32)CC1
538	ZINC000000608101	Clc1ccc([C@@H](Cn2ccnc2)OCc2ccsc2Cl)c(Cl)c1
539	ZINC000000015515	CN(C)CCc1c[nH]c2ccc(C[C@H]3COC(=O)N3)cc12
540	ZINC000100036924	CN(C)[C@@H]1C(O)=C(C(N)=O)C(=O)[C@@]2(O)C(O)=C3C(=O)c4c(O)ccc(Cl)c4[C@@H](O)[C@H]3C[C@@H]12
541	ZINC000150338699	C=Cc1c(C)c2cc3nc(cc4[nH]c(cc5nc(cc1[nH]2)C(C)=C5CCC(=O)O)c(CCC(=O)OC)c4C)[C@@]1(C)C3=CC=C(C(=O)OC)[C@H]1C(=O)OC
542	ZINC000013550868	C/C(O)=N\\c1ccc(O)cc1
543	ZINC000000508068	CN(C)CC[C@H](c1ccccc1)c1ccccn1
544	ZINC000001530752	CCN(CC)CC#CCOC(=O)[C@](O)(c1ccccc1)C1CCCCC1
545	ZINC000013831130	Cc1nnc(C(=O)NC(C)(C)c2nc(/C(O)=N/Cc3ccc(F)cc3)c(O)c(=O)n2C)o1
546	ZINC000001530803	NC(=O)OCC(COC(N)=O)c1ccccc1
547	ZINC000013540519	C[C@]12C[C@H](O)[C@H]3[C@@H](CCC4=CC(=O)CC[C@@]43C)[C@@H]1CC[C@]2(O)C(=O)CO
548	ZINC000001530600	Nc1ccn(C[C@@H](CO)OCP(=O)(O)O)c(=O)n1
549	ZINC000004468780	CO/N=C(\\C(=O)N[C@@H]1C(=O)N2C(C(=O)O)=C(COC(C)=O)CS[C@H]12)c1csc(N)n1
550	ZINC000001853550	CN[C@H]1CC[C@@H](c2ccc(Cl)c(Cl)c2)c2ccccc21
551	ZINC000000000751	COc1cc2c(cc1OC)[C@H]1CC(=O)[C@H](CC(C)C)CN1CC2
552	ZINC000000120319	Nc1ccc(S(=O)(=O)Nc2ncccn2)cc1
553	ZINC000003993855	CN1CC(=O)N2[C@H](Cc3c([nH]c4ccccc34)[C@H]2c2ccc3c(c2)OCO3)C1=O
554	ZINC000001482113	N[C@@H](CCC(=O)O)C(=O)O
555	ZINC000001547851	CC[C@@H](C(N)=O)N1CCCC1=O
556	ZINC000003953037	CCN[C@H]1CN(CCCOC)S(=O)(=O)c2sc(S(N)(=O)=O)cc21
557	ZINC000018324776	CCCc1nc(C)c2c(=O)[nH]c(-c3cc(S(=O)(=O)N4CCN(CC)CC4)ccc3OCC)nn12
558	ZINC000001530636	N=C(N)Nc1nc(CSCCC(=N)NS(N)(=O)=O)cs1
559	ZINC000019594594	CCCCOc1ccc(OCCCN2CCOCC2)cc1
560	ZINC000001530717	COCCc1ccc(OC[C@@H](O)CNC(C)C)cc1
561	ZINC000011615927	CC(C)c1c(C(=O)Nc2ccccc2)c(-c2ccccc2)c(-c2ccc(F)cc2)n1CC[C@@H](O)C[C@H](O)CC(=O)O
562	ZINC000003831477	O=C(O)[C@H](S)[C@@H](S)C(=O)O
563	ZINC000000001554	O=C(O)c1ccccc1O
564	ZINC000003831139	NC(=O)C[S@](=O)C(c1ccccc1)c1ccccc1
565	ZINC000000266964	N[C@@H](Cc1ccc(O)cc1)C(=O)O
566	ZINC000000001706	COC(=O)c1cccnc1
567	ZINC000000897089	O[C@H](c1cc(C(F)(F)F)nc2c(C(F)(F)F)cccc12)[C@@H]1CCCCN1
568	ZINC000002015928	Nc1nc(NC2CC2)c2ncn([C@H]3C=C[C@@H](CO)C3)c2n1
569	ZINC000100036955	CN[C@]1(C)[C@H]2CC[C@@H](C2)C1(C)C
570	ZINC000016929327	Nc1ncn([C@H]2C[C@H](O)[C@@H](CO)O2)c(=O)n1
571	ZINC000003814422	C[C@]1(O)CC[C@H]2[C@@H]3CCC4=CC(=O)CC[C@]4(C)[C@H]3CC[C@@]21C
572	ZINC000001530756	CCN(CC)CCNC(=O)c1ccc(N)cc1
573	ZINC000085536932	CO[C@H]1C[C@H]2OC[C@@]2(OC(C)=O)[C@H]2[C@H](OC(=O)c3ccccc3)[C@]3(O)C[C@H](OC(=O)[C@H](O)[C@@H](NC(=O)OC(C)(C)C)c4ccccc4)C(C)=C([C@@H](OC)C(=O)[C@]12C)C3(C)C
574	ZINC000000056556	CC(C)NC[C@H](O)COc1cccc2ccccc12
575	ZINC000000901552	OC[C@H](S)CS
576	ZINC000118913560	CCOC(=O)O[C@@]1(C(=O)COC(=O)CC)CC[C@H]2[C@@H]3CCC4=CC(=O)C=C[C@]4(C)[C@H]3[C@@H](O)C[C@@]21C
577	ZINC000000008492	Oc1cccc2cccnc12
578	ZINC000000000469	CC(C)NC[C@@H](O)c1cc(O)cc(O)c1
579	ZINC000019361042	Cc1cccc(CN2CCN([C@H](c3ccccc3)c3ccc(Cl)cc3)CC2)c1
580	ZINC000000591993	COC(=O)C1=C(C)NC(C)=C(C(=O)OCC(C)C)[C@H]1c1ccccc1[N+](=O)[O-]
581	ZINC000004212851	CC1(C)O[C@@H]2C[C@H]3[C@@H]4CCC5=CC(=O)C=C[C@]5(C)[C@H]4[C@@H](O)C[C@]3(C)[C@]2(C(=O)CO)O1
582	ZINC000003873371	Clc1ccc(CS[C@@H](Cn2ccnc2)c2ccc(Cl)cc2Cl)cc1
583	ZINC000000000507	COc1ccc(OC)c([C@H](O)CNC(=O)CN)c1
584	ZINC000001530762	CCCOc1ccc(C(=O)OCCN(CC)CC)cc1N
585	ZINC000003830716	CCOC(=O)C1(c2ccccc2)CCN(CCC(C#N)(c2ccccc2)c2ccccc2)CC1
586	ZINC000006845860	CCCCCCCC/C=C\\CCCCCCCC(=O)O
587	ZINC000003812863	NCCCC[C@H](N[C@@H](CCc1ccccc1)C(=O)O)C(=O)N1CCC[C@H]1C(=O)O
588	ZINC000009212428	Nc1nc2c(c(=O)[nH]1)N(C=O)[C@H](CNc1ccc(C(=O)N[C@@H](CCC(=O)O)C(=O)O)cc1)CN2
589	ZINC000000621853	COc1cc2c(c(OC)c1OC)-c1ccc(OC)c(=O)cc1[C@@H](NC(C)=O)CC2
590	ZINC000000006310	Nc1ccc(S(=O)(=O)c2ccc(N)cc2)cc1
591	ZINC000001552908	CC(C)C(=O)Oc1ccc(CO)cc1[C@H](CCN(C(C)C)C(C)C)c1ccccc1
592	ZINC000000001587	Cc1cc(C(=O)NNCc2ccccc2)no1
593	ZINC000000968310	CN1CCN2c3ncccc3Cc3ccccc3[C@H]2C1
594	ZINC000000538621	CCCc1nc(C(C)(C)O)c(C(=O)O)n1Cc1ccc(-c2ccccc2-c2nnn[nH]2)cc1
595	ZINC000000000416	C[C@H](CCc1ccccc1)NC[C@@H](O)c1ccc(O)c(C(N)=O)c1
596	ZINC000000584092	CC(C)OC(=O)C(C)(C)Oc1ccc(C(=O)c2ccc(Cl)cc2)cc1
597	ZINC000001530703	CCCCN/C(O)=N/S(=O)(=O)c1ccc(C)cc1
598	ZINC000008101126	N=C(N)N
599	ZINC000003785276	CC/C=C\\C/C=C\\C/C=C\\C/C=C\\C/C=C\\CCCC(=O)OCC
600	ZINC000000083315	N[C@@H](Cc1c[nH]c2ccccc12)C(=O)O
601	ZINC000000000711	Cc1ncc([N+](=O)[O-])n1C[C@@H](C)O
602	ZINC000000056568	O=C(O)CCCc1ccccc1
603	ZINC000000074836	CN[C@@H](C)[C@H](O)c1ccccc1
604	ZINC000000057255	NS(=O)(=O)c1cc([C@@]2(O)NC(=O)c3ccccc32)ccc1Cl
605	ZINC000003831586	C[C@@H](CN(C)C)CN1c2ccccc2CCc2ccccc21
606	ZINC000003812306	CCOC(=O)[C@H](CCc1ccccc1)N[C@@H](C)C(=O)N1Cc2cc(OC)c(OC)cc2C[C@H]1C(=O)O
607	ZINC000100017404	COC(=O)/C=C\\C(=O)OC
608	ZINC000001532179	CCCCCCCCCCCCOS(=O)(=O)O
609	ZINC000002032615	CC1(C)[C@@H](C(=O)OCc2cccc(Oc3ccccc3)c2)[C@@H]1C=C(Cl)Cl
610	ZINC000001530694	CCOc1ccccc1OCCN[C@H](C)Cc1ccc(OC)c(S(N)(=O)=O)c1
611	ZINC000006094354	O=C1c2cccc3c2[C@@H](CCC3)CN1[C@@H]1CN2CCC1CC2
612	ZINC000000016154	CCOC(=O)Nc1ccc(NCc2ccc(F)cc2)cc1N
613	ZINC000008214514	NC(N)=O
614	ZINC000003778874	N#Cc1ccc(C(c2ccc(C#N)cc2)n2cncn2)cc1
615	ZINC000000155269	Cc1ccccc1[C@@H](OCCN(C)C)c1ccccc1
616	ZINC000000004724	NC(=O)N1c2ccccc2CC(=O)c2ccccc21
617	ZINC000001530283	NC(=O)N[C@@H](CCC(=O)O)C(=O)O
618	ZINC000003792789	CC1=C(/C=C/C(C)=C/C=C/C(C)=C\\C(=O)O)C(C)(C)CCC1
619	ZINC000118912517	CC(=O)[C@@]1(O)CC[C@H]2[C@@H]3C[C@H](C)C4=CC(=O)C=C[C@]4(C)[C@@]3(F)[C@@H](O)C[C@@]21C
620	ZINC000000003911	C[C@H](CCc1ccc(O)cc1)NCCc1ccc(O)c(O)c1
621	ZINC000003874950	C=CCC1([C@H](C)CCC)C(=O)NC(=O)NC1=O
622	ZINC000003775644	Nc1ccc2cc3ccc(N)cc3nc2c1
623	ZINC000094566092	COc1cc2nc(N3CCN(C(=O)[C@@H]4COc5ccccc5O4)CC3)nc(N)c2cc1OC
624	ZINC000000896711	COC(=O)[C@H](c1ccccc1)[C@H]1CCCCN1
625	ZINC000000968274	O[C@](CCN1CCCCC1)(c1ccccc1)C1CCCCC1
626	ZINC000001530575	COc1cc(CNC(=O)CCCC/C=C/C(C)C)ccc1O
627	ZINC000000057532	CCN(Cc1ccncc1)C(=O)[C@@H](CO)c1ccccc1
628	ZINC000002020233	O=C1Nc2ccc(Cl)cc2[C@@](C#CC2CC2)(C(F)(F)F)O1
629	ZINC000019228902	OCCN1CCN(CCCN2c3ccccc3Sc3ccc(Cl)cc32)CC1
630	ZINC000000002647	CC(C)Cc1ccc([C@H](C)C(=O)O)cc1
631	ZINC000001542930	CCCCCCC(C)(C)c1cc(O)c2c(c1)OC(C)(C)[C@@H]1CCC(=O)C[C@@H]21
632	ZINC000012414057	CN(C)c1ccc2nc3ccc(=[N+](C)C)cc-3sc2c1
633	ZINC000000119344	Nc1ccc(C(=O)NCC(=O)O)cc1
634	ZINC000001530572	CS(=O)(=O)OCCCCOS(C)(=O)=O
635	ZINC000001530571	O=C1CC2(CCCC2)CC(=O)N1CCCCN1CCN(c2ncccn2)CC1
636	ZINC000003977767	CCC(=O)O[C@]1(C(=O)CCl)[C@@H](C)C[C@H]2[C@@H]3CCC4=CC(=O)C=C[C@]4(C)[C@@]3(F)[C@@H](O)C[C@@]21C
637	ZINC000000000471	Cc1cc(C)cc(OC[C@H]2CNC(=O)O2)c1
638	ZINC000003861599	CC(=O)S[C@@H]1CC2=CC(=O)CC[C@]2(C)[C@H]2CC[C@@]3(C)[C@@H](CC[C@@]34CCC(=O)O4)[C@@H]21
639	ZINC000000895099	CC(C)[C@H](N)C(=O)O
640	ZINC000001489478	N[C@@H](CC(=O)N1CCn2c(nnc2C(F)(F)F)C1)Cc1cc(F)c(F)cc1F
641	ZINC000003830842	O=C(NC[C@@H]1CCCCN1)c1cc(OCC(F)(F)F)ccc1OCC(F)(F)F
642	ZINC000000057206	C[C@@H](NC(C)(C)C)C(=O)c1cccc(Cl)c1
643	ZINC000100001918	COC(=O)C1=C(C)NC(C)=C(C(=O)OC(C)C)[C@@H]1c1cccc2nonc12
644	ZINC000003876186	C[C@]12CC[C@@H]3c4ccc(OS(=O)(=O)O)cc4CC[C@H]3[C@@H]1CCC2=O
645	ZINC000003785268	OCc1cc([C@H](O)CNCCCCCCOCCCCc2ccccc2)ccc1O
646	ZINC000019632633	C#CCN(C)[C@H](C)Cc1ccccc1
647	ZINC000019166988	CNNCc1ccc(C(=O)NC(C)C)cc1
648	ZINC000000000973	COc1ccc(C(=O)CC(=O)c2ccc(C(C)(C)C)cc2)cc1
649	ZINC000000005560	C[C@H](C(=O)O)c1cccc(C(=O)c2ccccc2)c1
650	ZINC000003645145	CC(C)C[C@H](N)C(=O)O
651	ZINC000000897229	CN1[C@@H](CCl)Nc2cc(Cl)c(S(N)(=O)=O)cc2S1(=O)=O
652	ZINC000000057435	Cc1cc(C(C)(C)C)c(O)c(C)c1CC1=NCCN1
653	ZINC000000034157	C[C@H](N)[C@H](O)c1ccc(O)c(O)c1
654	ZINC000022002214	CCc1c(C)[nH]c2c1C(=O)[C@H](CN1CCOCC1)CC2
655	ZINC000004098633	OC[C@H]1O[C@@H](Oc2cc(O)cc(/C=C/c3ccc(O)cc3)c2)[C@H](O)[C@@H](O)[C@@H]1O
656	ZINC000000005823	Cc1cccc(Nc2ccncc2S(=O)(=O)/N=C(\\O)NC(C)C)c1
657	ZINC000019364222	OCCOCCN1CCN([C@@H](c2ccccc2)c2ccc(Cl)cc2)CC1
658	ZINC000001536779	CNCC[C@H](Oc1cccc2ccccc12)c1cccs1
659	ZINC000001530973	Clc1ccc(CC[C@@H](Cn2ccnc2)Sc2c(Cl)cccc2Cl)cc1
660	ZINC000000002101	Nc1ccc(S(N)(=O)=O)cc1
661	ZINC000003875980	CCOc1ccc2ccccc2c1C(=O)N[C@@H]1C(=O)N2[C@@H](C(=O)O)C(C)(C)S[C@H]12
662	ZINC000000968330	CN(CCOc1ccc(C[C@H]2SC(=O)NC2=O)cc1)c1ccccn1
663	ZINC000000403566	O=C(C1CCCCC1)N1CC(=O)N2CCc3ccccc3[C@H]2C1
664	ZINC000001482164	CC(C)[C@@H]1CC[C@@H](C)C[C@H]1O
665	ZINC000001530641	Cc1ccc(C)c(OCCCC(C)(C)C(=O)O)c1
666	ZINC000003992105	C[C@@H]1C[C@H]2[C@@H]3C[C@H](F)C4=CC(=O)C=C[C@]4(C)[C@@]3(F)[C@@H](O)C[C@]2(C)[C@@]1(OC(=O)c1ccco1)C(=O)SCF
667	ZINC000003795819	O=C1c2cccc3c2[C@H](CCC3)CN1[C@@H]1CN2CCC1CC2
668	ZINC000001612996	CCc1c2c(nc3ccc(OC(=O)N4CCC(N5CCCCC5)CC4)cc13)-c1cc3c(c(=O)n1C2)COC(=O)[C@]3(O)CC
669	ZINC000000056647	C[C@H](CN1c2ccccc2Sc2ccccc21)N(C)C
670	ZINC000000113428	c1ccc2c(c1)CCC[C@@H]2C1=NCCN1
671	ZINC000085432549	CC[C@]1(O)C[C@H]2CN(CCc3c([nH]c4ccccc34)[C@@](C(=O)OC)(c3cc4c(cc3OC)N(C=O)[C@H]3[C@@](O)(C(=O)OC)[C@H](OC(C)=O)[C@]5(CC)C=CCN6CC[C@]43[C@@H]65)C2)C1
672	ZINC000022059268	O=C(O)CN1CCN(CC(=O)O)CCN(CC(=O)O)CCN(CC(=O)O)CC1
673	ZINC000000896740	Clc1ccc(CO[C@@H](Cn2ccnc2)c2ccc(Cl)cc2Cl)c(Cl)c1
674	ZINC000003807917	C[C@]12CC[C@H]3[C@@H](CC=C4C[C@@H](O)CC[C@@]43C)[C@@H]1CCC2=O
675	ZINC000019632628	OCCOCCN1CCN(C2=Nc3ccccc3Sc3ccccc32)CC1
676	ZINC000019144226	CCN(CC)CCC[C@@H](C)Nc1ccnc2cc(Cl)ccc12
677	ZINC000035999642	CN[C@]1(c2ccccc2Cl)CCCCC1=O
678	ZINC000000001382	C=C(CC)C(=O)c1ccc(OCC(=O)O)c(Cl)c1Cl
679	ZINC000003873936	CC(C)N1CCN(c2ccc(OC[C@H]3CO[C@](Cn4cncn4)(c4ccc(Cl)cc4Cl)O3)cc2)CC1
680	ZINC000052509463	CC(C)(C)c1cc(C(C)(C)C)c(NC(=O)c2c[nH]c3ccccc3c2=O)cc1O
681	ZINC000003813088	CCCCC[C@H](O)/C=C/[C@H]1[C@H](O)CC(=O)[C@@H]1CCCCCCC(=O)O
682	ZINC000003936683	O=C(O[C@H]1CN2CCC1CC2)N1CCc2ccccc2[C@@H]1c1ccccc1
683	ZINC000004214955	Cn1c(CCCC(=O)O)nc2cc(N(CCCl)CCCl)ccc21
684	ZINC000000000746	CC(C)(C)NC[C@H](O)c1cc(O)cc(O)c1
685	ZINC000013682481	COc1cc2c(cc1Cc1cccc(Cl)c1F)c(=O)c(C(=O)O)cn2[C@H](CO)C(C)C
686	ZINC000004097305	CC1(C)O[C@@H]2C[C@H]3[C@@H]4C[C@H](F)C5=CC(=O)C=C[C@]5(C)[C@H]4[C@@H](O)C[C@]3(C)[C@]2(C(=O)CO)O1
687	ZINC000004258316	Cn1cnc([N+](=O)[O-])c1Sc1ncnc2nc[nH]c12
688	ZINC000000105216	COc1ccc2cc([C@H](C)C(=O)O)ccc2c1
689	ZINC000000538483	O=c1n(CCCN2CCN(c3cccc(Cl)c3)CC2)nc2ccccn12
690	ZINC000019796168	CCCc1nn(C)c2c(=O)[nH]c(-c3cc(S(=O)(=O)N4CCN(C)CC4)ccc3OCC)nc12
691	ZINC000003920266	CC(=O)[C@]1(O)Cc2c(O)c3c(c(O)c2[C@@H](O[C@H]2C[C@H](N)[C@H](O)[C@H](C)O2)C1)C(=O)c1ccccc1C3=O
692	ZINC000003871703	O=C(O)CCCN1CCC(O[C@H](c2ccc(Cl)cc2)c2ccccn2)CC1
693	ZINC000053022902	NCCC[C@@](N)(C(=O)O)C(F)F
694	ZINC000095616937	COc1c(-c2ccc3cc(NS(C)(=O)=O)ccc3c2)cc(-n2ccc(=O)[nH]c2=O)cc1C(C)(C)C
695	ZINC000000114127	CC(C)(S)[C@@H](N)C(=O)O
696	ZINC000087515509	C[C@@H](CN1CC(=O)NC(=O)C1)N1CC(=O)NC(=O)C1
697	ZINC000000004893	CN1C[C@H]2c3ccccc3Oc3ccc(Cl)cc3[C@@H]2C1
698	ZINC000000001084	Cn1c(=O)c2c(ncn2C)n(C)c1=O
699	ZINC000036294079	CN[C@@]1(c2ccccc2Cl)CCCCC1=O
700	ZINC000000607939	COC(=O)C1=C(C)NC(C)=C(C(=O)OC(C)C)[C@H]1c1cccc2nonc12
701	ZINC000012661824	CC1=C(/C=C/C(C)=C\\C=C\\C(C)=C\\C(=O)O)C(C)(C)CCC1
702	ZINC000003871701	CC1(C)S[C@@H]2[C@H](NC(=O)Cc3ccccc3)C(=O)N2[C@H]1C(=O)O
703	ZINC000000901555	OC[C@@H](S)CS
704	ZINC000002169830	Nc1ncnc2c1ncn2[C@@H]1O[C@H](CO)[C@@H](O)[C@H]1O
705	ZINC000004097308	CC1(C)O[C@@H]2C[C@H]3[C@@H]4C[C@H](F)C5=CC(=O)CC[C@]5(C)[C@H]4[C@@H](O)C[C@]3(C)[C@]2(C(=O)CO)O1
706	ZINC000000057513	COc1ccc(CN(CCN(C)C)c2ncccn2)cc1
707	ZINC000009574770	CC[C@H]1OC(=O)[C@H](C)C(=O)[C@H](C)[C@@H](O[C@@H]2O[C@H](C)C[C@H](N(C)C)[C@H]2O)[C@](C)(OC)C[C@@H](C)C(=O)[C@H](C)[C@H]2N(CCCCn3cnc(-c4cccnc4)c3)C(=O)O[C@]12C
708	ZINC000019632718	COCCOC(=O)C1=C(C)NC(C)=C(C(=O)OC(C)C)[C@H]1c1cccc([N+](=O)[O-])c1
709	ZINC000000020243	O=C(O)c1cc(-c2ccc(F)cc2F)ccc1O
710	ZINC000019363537	NCCNCCNCCNCCN
711	ZINC000000000373	C[C@@H](N)Cc1ccc(O)cc1
712	ZINC000000004166	CC(C)NC[C@@H](O)c1ccc(NS(C)(=O)=O)cc1
713	ZINC000001996117	NC(=O)C(c1ccccc1)(c1ccccc1)[C@@H]1CCN(CCc2ccc3c(c2)CCO3)C1
714	ZINC000001482184	Cn1nnc2c(C(N)=O)ncn2c1=O
715	ZINC000084400879	COC(=O)C1=C(C)NC(C)=C(C(=O)OCCN(C)Cc2ccccc2)[C@H]1c1cccc([N+](=O)[O-])c1
716	ZINC000000009689	CC(C)C1CCC(C(=O)N[C@H](Cc2ccccc2)C(=O)O)CC1
717	ZINC000003812851	C[C@H](N[C@@H](CCc1ccccc1)C(=O)O)C(=O)N1CCC[C@H]1C(=O)O
718	ZINC000000113410	CN(C)CC[C@H](c1ccc(Cl)cc1)c1ccccn1
719	ZINC000001542002	CCCCCCCCc1ccc(CCC(N)(CO)CO)cc1
720	ZINC000001187543	Cn1cc[nH]c1=S
721	ZINC000003831531	Cc1ccsc1C(=CCCN1CCC[C@@H](C(=O)O)C1)c1sccc1C
722	ZINC000000020257	Cc1cccc(C)c1OC[C@@H](C)N
723	ZINC000019144216	COc1ccc(CN(CCN(C)C)c2ccccn2)cc1
724	ZINC000000020241	Cc1cccc(Nc2ccccc2C(=O)O)c1C
725	ZINC000003581355	CC[C@H](C)[C@H](N)C(=O)O
726	ZINC000003872277	CC1=NS(=O)(=O)c2cc(Cl)ccc2N1
727	ZINC000012360535	NNc1nncc2ccccc12
728	ZINC000002005305	CN1c2c(nc(N)[nH]c2=O)NC[C@@H]1CNc1ccc(C(=O)N[C@@H](CCC(=O)O)C(=O)O)cc1
729	ZINC000011616925	C#CC[C@H](Cc1cnc2nc(N)nc(N)c2n1)c1ccc(C(=O)N[C@@H](CCC(=O)O)C(=O)O)cc1
730	ZINC000000000242	CN(C)CCO[C@@](C)(c1ccccc1)c1ccccn1
731	ZINC000000056645	CC(C)NC[C@H](O)COc1cccc2[nH]ccc12
732	ZINC000000000740	CN1C(=O)[C@H](O)N=C(c2ccccc2)c2cc(Cl)ccc21
733	ZINC000000000271	CCN1C(=O)N[C@H](c2ccccc2)C1=O
734	ZINC000095616600	COc1cc2nc(N3CCN(C(=O)[C@H]4CCCO4)CC3)nc(N)c2cc1OC
735	ZINC000003801919	NCCCC(O)(P(=O)(O)O)P(=O)(O)O
736	ZINC000000155694	O=[P@]1(N(CCCl)CCCl)NCCCO1
737	ZINC000003831165	CC(C)(C)NC[C@H](O)COc1cccc2c1C[C@H](O)[C@H](O)C2
738	ZINC000000896709	COC(=O)[C@@H](c1ccccc1)[C@H]1CCCCN1
739	ZINC000003830569	O=C(O)[C@H]1/C(=C/CO)O[C@@H]2CC(=O)N21
740	ZINC000100052205	CN[C@@]1(C)[C@H]2CC[C@@H](C2)C1(C)C
741	ZINC000003977777	CC(=O)OCC(=O)[C@@]12OC3(CCCC3)O[C@@H]1C[C@H]1[C@@H]3CCC4=CC(=O)C=C[C@]4(C)[C@@]3(F)[C@@H](O)C[C@@]12C
742	ZINC000019364229	O=C(O)COCCN1CCN([C@@H](c2ccccc2)c2ccc(Cl)cc2)CC1
743	ZINC000000895316	C[C@H](O)CO
744	ZINC000001530427	C[C@@H]1O[C@@H]1P(=O)(O)O
745	ZINC000003820029	CC#CCn1c(N2CCC[C@@H](N)C2)nc2c1c(=O)n(Cc1nc(C)c3ccccc3n1)c(=O)n2C
746	ZINC000034781704	COC(=O)[C@H](c1ccccc1Cl)N1CCc2sccc2C1
747	ZINC000001550477	CS(=O)(=O)CCNCc1ccc(-c2ccc3ncnc(Nc4ccc(OCc5cccc(F)c5)c(Cl)c4)c3c2)o1
748	ZINC000000001261	Clc1ccc2c(c1)CCc1cccnc1C2=C1CCNCC1
749	ZINC000000895154	C[C@@H](O)[C@H](O)[C@@H]1CNc2[nH]c(N)nc(=O)c2N1
750	ZINC000000537822	O=C(CCCN1CCC(O)(c2ccc(Cl)cc2)CC1)c1ccc(F)cc1
751	ZINC000001532517	CC(=O)C(=O)O
752	ZINC000000035804	NS(=O)(=O)c1cc(C(=O)O)c(NCc2ccco2)cc1Cl
753	ZINC000003873160	CCCCc1nc(Cl)c(CO)n1Cc1ccc(-c2ccccc2-c2nn[nH]n2)cc1
754	ZINC000053045054	C[C@@H](COc1ccccc1)N(CCCl)Cc1ccccc1
755	ZINC000000596731	CN(CCOc1ccc(NS(C)(=O)=O)cc1)CCc1ccc(NS(C)(=O)=O)cc1
756	ZINC000008214651	FC(F)(F)C(F)(F)C(F)(F)F
757	ZINC000001482094	CN[C@H](C)CC1CCCCC1
758	ZINC000000089763	Cc1cc(NS(=O)(=O)c2ccc(N)cc2)no1
759	ZINC000004474564	CC/C=C\\C/C=C\\C/C=C\\C/C=C\\C/C=C\\C/C=C\\CCC(=O)O
760	ZINC000003875560	C[C@H]1C[C@H]2[C@@H]3CC[C@](O)(C(=O)CO)[C@@]3(C)C[C@H](O)[C@@H]2[C@@]2(C)C=CC(=O)C=C12
761	ZINC000001611274	CC[C@@]1(O)C(=O)OCc2c1cc1n(c2=O)Cc2cc3c(CN(C)C)c(O)ccc3nc2-1
762	ZINC000000001267	COC(=O)[C@H](c1ccccc1)[C@@H]1CCCCN1
763	ZINC000002539484	CN(CCCl)CCCl
764	ZINC000013597823	O=c1[nH]cnc2c1ncn2[C@H]1CC[C@@H](CO)O1
765	ZINC000000002191	Cc1ccc(C(=O)c2ccc(CC(=O)O)n2C)cc1
766	ZINC000022116608	Oc1ccc([C@@H]2CNCCc3c2cc(O)c(O)c3Cl)cc1
767	ZINC000000001773	O=C1CC[C@@]2(O)[C@H]3Cc4ccc(O)c5c4[C@@]2(CCN3CC2CC2)[C@H]1O5
768	ZINC000000001758	COc1c(C)c2c(c(O)c1C/C=C(\\C)CCC(=O)O)C(=O)OC2
769	ZINC000000509440	O=C1Nc2ccc(Cl)cc2C(c2ccccc2)=N[C@@H]1O
770	ZINC000000538283	CCC(=O)N(c1ccccc1)C1(C(=O)OC)CCN(CCC(=O)OC)CC1
771	ZINC000003872931	CCCCC1=NC2(CCCC2)C(=O)N1Cc1ccc(-c2ccccc2-c2nn[nH]n2)cc1
772	ZINC000001530695	CSc1ccc2c(c1)N(CC[C@@H]1CCCCN1C)c1ccccc1S2
773	ZINC000000004785	NC(=O)N1c2ccccc2C=Cc2ccccc21
774	ZINC000003800706	CN(C)CCC[C@@]1(c2ccc(F)cc2)OCc2cc(C#N)ccc21
775	ZINC000000001688	Nc1ccc(O)c(C(=O)O)c1
776	ZINC000014879992	CN(C)c1ccc(O)c2c1C[C@H]1C[C@H]3[C@H](N(C)C)C(O)=C(C(N)=O)C(=O)[C@@]3(O)C(O)=C1C2=O
777	ZINC000000901159	CC(C)O
778	ZINC000000896523	COC(=O)CCc1ccc(OC[C@@H](O)CNC(C)C)cc1
779	ZINC000003977978	CC(=O)OCC(=O)[C@@]12OC(C)(C)O[C@@H]1C[C@H]1[C@@H]3C[C@H](F)C4=CC(=O)C=C[C@]4(C)[C@@]3(F)[C@@H](O)C[C@@]12C
780	ZINC000019796018	CN1CCN(CCCN2c3ccccc3Sc3ccc(Cl)cc32)CC1
781	ZINC000001482197	N[C@@H]1C[C@H]1c1ccccc1
782	ZINC000000001984	CC(C)(Oc1ccc(C(=O)c2ccc(Cl)cc2)cc1)C(=O)O
783	ZINC000096942201	CCOC(=O)C1=C(C)NC(C)=C(C(=O)OC)[C@@H]1c1cccc(Cl)c1Cl
784	ZINC000095616601	COc1cc2nc(N3CCN(C(=O)c4ccco4)CC3)nc(N)c2cc1OC
785	ZINC000000537791	CCC1=C(C)CN(C(=O)NCCc2ccc(S(=O)(=O)/N=C(\\O)NC3CCC(C)CC3)cc2)C1=O
786	ZINC000002019953	CCCN[C@@H](C)C(=O)Nc1c(C)csc1C(=O)OC
787	ZINC000000002176	CC(C)(C)NC[C@H](O)COc1nsnc1N1CCOCC1
788	ZINC000000000506	CCN(CC)C(=O)[C@@]1(c2ccccc2)C[C@H]1CN
789	ZINC000009224016	Cc1[nH]c(=O)c(C#N)cc1-c1ccncc1
790	ZINC000085537017	CSCCNc1nc(SCCC(F)(F)F)nc2c1ncn2[C@@H]1O[C@H](CO[P@@](=O)(O)O[P@](=O)(O)C(Cl)(Cl)P(=O)(O)O)[C@@H](O)[C@H]1O
791	ZINC000000002272	C[C@@H](C(=O)O)c1cccc(C(=O)c2ccccc2)c1
792	ZINC000003927870	Nc1nc(F)nc2c1ncn2[C@@H]1O[C@H](COP(=O)(O)O)[C@@H](O)[C@@H]1O
793	ZINC000000004448	Cc1nccn1C[C@H]1CCc2c(c3ccccc3n2C)C1=O
794	ZINC000001481910	CN[C@@H](C)CC1CCCCC1
795	ZINC000000896546	Nc1nc(=O)[nH]cc1F
796	ZINC000019418959	CN1CCN(CCCN2c3ccccc3Sc3ccc(C(F)(F)F)cc32)CC1
797	ZINC000003810860	O=C1[C@H](CC[C@H](O)c2ccc(F)cc2)[C@@H](c2ccc(O)cc2)N1c1ccc(F)cc1
798	ZINC000000156395	CC(=O)N[C@@H](Cc1ccc(O)cc1)C(=O)O
799	ZINC000003875357	C[C@]12CC(=O)[C@H]3[C@@H](CCC4=CC(=O)C=C[C@@]43C)[C@@H]1CC[C@]2(O)C(=O)CO
800	ZINC000019156872	CN1CCN(C(c2ccccc2)c2ccccc2)CC1
801	ZINC000003781943	CCOC(=O)[C@H](CCc1ccccc1)N[C@H]1CCc2ccccc2N(CC(=O)O)C1=O
802	ZINC000006382803	Nc1nc2nc[nH]c2c(=S)[nH]1
803	ZINC000000968264	CN1CCC(=C2c3ccccc3C=Cc3ccccc32)CC1
804	ZINC000100009280	CN1[C@H]2CC[C@@H]1C[C@H](OC(=O)[C@H](CO)c1ccccc1)C2
805	ZINC000005029557	CC(=O)O[C@]1(C(C)=O)CC[C@H]2[C@@H]3C[C@H](C)C4=CC(=O)CC[C@]4(C)[C@H]3CC[C@@]21C
806	ZINC000000538550	O=C1Cc2cc(CCN3CCN(c4nsc5ccccc45)CC3)c(Cl)cc2N1
807	ZINC000000601317	N#CC(CCN1CCC(C(=O)O)(c2ccccc2)CC1)(c1ccccc1)c1ccccc1
808	ZINC000000033882	NCCc1ccc(O)c(O)c1
809	ZINC000004074875	CCOc1nc2cccc(C(=O)O[C@H](C)OC(=O)OC3CCCCC3)c2n1Cc1ccc(-c2ccccc2-c2nn[nH]n2)cc1
810	ZINC000001530569	CC(C)NC[C@H](O)COc1ccc(COCCOC(C)C)cc1
811	ZINC000001554588	CC(=O)NCCCS(=O)(=O)O
812	ZINC000003871832	COc1ccc(CCN(C)CCC[C@@](C#N)(c2ccc(OC)c(OC)c2)C(C)C)cc1OC
813	ZINC000001530935	COCCCOc1ccnc(C[S@](=O)c2nc3ccccc3[nH]2)c1C
814	ZINC000003798763	CC[C@H](C)C(=O)O[C@H]1C[C@H](O)C=C2C=C[C@H](C)[C@H](CC[C@@H](O)C[C@@H](O)CC(=O)O)[C@H]21
815	ZINC000003787060	C[C@]1(Cn2ccnn2)[C@H](C(=O)O)N2C(=O)C[C@H]2S1(=O)=O
816	ZINC000085534098	CC[C@H]1OC(=O)[C@H](C)[C@@H](O[C@H]2C[C@@](C)(OC)[C@@H](O)[C@H](C)O2)[C@H](C)[C@@H](O[C@@H]2O[C@H](C)C[C@H](N(C)C)[C@H]2O)[C@](C)(OC)C[C@@H](C)C(=O)[C@H](C)[C@@H](O)[C@]1(C)O
817	ZINC000001531009	O=P(O)(O)C(O)(Cc1cccnc1)P(=O)(O)O
818	ZINC000001850376	CC1(C)[C@@H](C=C(Cl)Cl)[C@H]1C(=O)OCc1cccc(Oc2ccccc2)c1
819	ZINC000004212854	C[C@@H]1C[C@H]2[C@@H]3CCC4=CC(=O)C=C[C@]4(C)[C@@]3(F)[C@@H](O)C[C@]2(C)[C@H]1C(=O)CO
820	ZINC000008437287	CCCCCCCCCCCCOCCO
821	ZINC000003875342	CCCCOCCOCCOCc1cc2c(cc1CCC)OCO2
822	ZINC000008214662	CCCCCCCCCCCCOCCOCCOCCOCCOCCOCCOCCOCCOCCO
823	ZINC000000005878	NC(=O)c1cccnc1
824	ZINC000022443609	c1cc(CN2CCCNCCNCCCNCC2)ccc1CN1CCCNCCNCCCNCC1
825	ZINC000000020240	CC(C)NC[C@@H](O)COc1cccc2ccccc12
826	ZINC000004618208	COCCCOc1ccnc(C[S@@](=O)c2nc3ccccc3[nH]2)c1C
827	ZINC000001487602	ClC[C@@H]1CO1
828	ZINC000001530788	O=C(O)c1cc(=O)c2c(OCC(O)COc3cccc4oc(C(=O)O)cc(=O)c34)cccc2o1
829	ZINC000003806413	CCCCCOC(=O)Nc1nc(=O)n([C@@H]2O[C@H](C)[C@@H](O)[C@H]2O)cc1F
830	ZINC000000001132	Cc1cc(O)cc(C)c1Cl
831	ZINC000001530812	CCCCN1CCCC[C@H]1C(=O)Nc1c(C)cccc1C
832	ZINC000000402909	C[C@@H](C(=O)O)c1cccc(Oc2ccccc2)c1
833	ZINC000003604264	Nc1cccc2c1CN([C@@H]1CCC(=O)NC1=O)C2=O
834	ZINC000000597013	COc1cc2c(cc1OC)C(=O)[C@@H](CC1CCN(Cc3ccccc3)CC1)C2
835	ZINC000001530968	Oc1c(Cl)cc(Cl)c(Cl)c1Cc1c(O)c(Cl)cc(Cl)c1Cl
836	ZINC000000011012	O=C(c1ccccc1)c1ccc2n1CC[C@@H]2C(=O)O
837	ZINC000001530659	O=[P@@]1(NCCCl)OCCCN1CCCl
838	ZINC000000057533	CCN(Cc1ccncc1)C(=O)[C@H](CO)c1ccccc1
839	ZINC000000896695	NC(CO)(CO)CO
840	ZINC000002016257	CCCC[C@@H](CC)COC(=O)c1ccc(N(C)C)cc1
841	ZINC000004658562	C[C@@H](O)C(=O)O
842	ZINC000043450326	COC(=O)C[C@@](O)(CCCC(C)(C)O)C(=O)O[C@@H]1C(OC)=C[C@]23CCCN2CCc2cc4c(cc2[C@@H]13)OCO4
843	ZINC000000006300	CCN(C(C)=O)c1cccc(-c2ccnc3c(C#N)cnn23)c1
844	ZINC000003831040	O=S(=O)(O)CCS
845	ZINC000000897244	CC1(C)[C@H](C(=O)O)N2C(=O)C[C@H]2S1(=O)=O
846	ZINC000004212945	CCCC(=O)O[C@]1(C(=O)COC(C)=O)CC[C@H]2[C@@H]3C[C@H](F)C4=CC(=O)C=C[C@]4(C)[C@@]3(F)[C@@H](O)C[C@@]21C
847	ZINC000019594599	Clc1ccccc1CN1CCc2sccc2C1
848	ZINC000100015048	C=C1/C(=C\\C=C2/CCC[C@@]3(C)[C@H]2CC[C@@H]3[C@H](C)CCCC(C)(C)O)C[C@@H](O)C[C@@H]1O
849	ZINC000000057341	COc1ccccc1OC[C@@H](O)COC(N)=O
850	ZINC000008101109	O=C(O)P(=O)(O)O
851	ZINC000001843099	COc1cc2nc(N(C)CCCNC(=O)[C@H]3CCCO3)nc(N)c2cc1OC
852	ZINC000000001728	CC(C)(C(=O)c1cccnc1)c1cccnc1
853	ZINC000013537284	Cc1nc[nH]c1CN1CCc2c(c3ccccc3n2C)C1=O
854	ZINC000003831417	CC1=C(/C=C/C(C)=C/C=C/C(C)=C/CO)C(C)(C)CCC1
855	ZINC000100006770	O=C1O[C@H]([C@@H](O)CO)C(O)=C1O
856	ZINC000030726187	CO[C@@]12[C@H](COC(N)=O)C3=C(C(=O)C(C)=C(N)C3=O)N1C[C@@H]1N[C@@H]12
857	ZINC000000391812	CN1CCC[C@H]1c1cccnc1
858	ZINC000019364230	O=C(O)COCCN1CCN([C@H](c2ccccc2)c2ccc(Cl)cc2)CC1
859	ZINC000003629271	Nc1nc(=O)n([C@@H]2CS[C@H](CO)O2)cc1F
860	ZINC000000009073	CN1CCc2cccc3c2[C@H]1Cc1ccc(O)c(O)c1-3
861	ZINC000038197764	COc1c(N2CCN[C@@H](C)C2)c(F)cc2c(=O)c(C(=O)O)cn(C3CC3)c12
862	ZINC000000020251	Cc1ccc(N(CC2=NCCN2)c2cccc(O)c2)cc1
863	ZINC000003918087	COc1cccc2c1C(=O)c1c(O)c3c(c(O)c1C2=O)C[C@@](O)(C(=O)CO)C[C@@H]3O[C@H]1C[C@H](N)[C@H](O)[C@H](C)O1
864	ZINC000000896463	CC(C)(C)NC[C@H](O)COc1cccc2c1CCC(=O)N2
865	ZINC000003830339	CC(C)(C)NC[C@H](O)COc1cccc2c1CCCC2=O
866	ZINC000000607790	COc1cc2c(c(OC)c1OC)-c1ccc(OC)c(=O)cc1[C@H](NC(C)=O)CC2
867	ZINC000013129998	Cc1cnc(NC(=O)C2=C(O)c3ccccc3S(=O)(=O)N2C)s1
868	ZINC000000000903	Cc1nnc2n1-c1ccc(Cl)cc1C(c1ccccc1)=NC2
869	ZINC000000897232	CN1[C@H](CCl)Nc2cc(Cl)c(S(N)(=O)=O)cc2S1(=O)=O
870	ZINC000001530303	CC(C)(CO)[C@@H](O)C(=O)NCCCO
871	ZINC000001550499	C[C@@H](NCCCc1cccc(C(F)(F)F)c1)c1cccc2ccccc12
872	ZINC000004640636	CCCc1cc(=O)[nH]c(=S)[nH]1
873	ZINC000001530776	CC(=O)CCCCn1c(=O)c2c(ncn2C)n(C)c1=O
874	ZINC000006858022	C[C@H](CCC(=O)O)[C@H]1CC[C@H]2[C@H]3[C@H](C[C@H](O)[C@@]21C)[C@@]1(C)CC[C@@H](O)C[C@H]1C[C@H]3O
875	ZINC000003830999	N[C@@H](Cc1cc(I)c(Oc2ccc(O)c(I)c2)c(I)c1)C(=O)O
876	ZINC000000000128	CC(C)(C)NC[C@@H](O)COc1cccc2c1CCC(=O)N2
877	ZINC000003830891	N[C@@H](CCC(=O)N[C@@H](CS)C(=O)NCC(=O)O)C(=O)O
878	ZINC000005733652	COc1ccc(-c2cc(=O)c3c(O)cc(O)cc3o2)cc1O
879	ZINC000004629876	C=C1CC[C@H](O)C/C1=C/C=C1\\CCC[C@@]2(C)[C@H]1CC[C@@H]2[C@H](C)/C=C/[C@H](C)C(C)C
880	ZINC000000002041	CCCN(CCC)CCc1cccc2c1CC(=O)N2
881	ZINC000000538312	Cc1nc2n(c(=O)c1CCN1CCC(c3noc4cc(F)ccc34)CC1)CCCC2
882	ZINC000000049154	Cc1ncc(CO)c(CO)c1O
883	ZINC000001997125	Nc1cccc2c1C(=O)N([C@@H]1CCC(=O)NC1=O)C2=O
884	ZINC000003830218	CC1(C)S[C@@H]2[C@H](NC(=O)[C@H](N)c3ccccc3)C(=O)N2[C@H]1C(=O)O
885	ZINC000003830957	COCC(=O)Nc1c(I)c(C(=O)NC[C@H](O)CO)c(I)c(C(=O)N(C)C[C@H](O)CO)c1I
886	ZINC000001633887	CCCC[C@@H](CC)COC(=O)/C=C/c1ccc(OC)cc1
887	ZINC000001530975	CN(Cc1ccc(C(C)(C)C)cc1)Cc1cccc2ccccc12
888	ZINC000001530751	CCN(CC)CC#CCOC(=O)[C@@](O)(c1ccccc1)C1CCCCC1
889	ZINC000000113355	CNC[C@H](O)c1cccc(O)c1
890	ZINC000003782818	CCOc1nc2cccc(C(=O)O)c2n1Cc1ccc(-c2ccccc2-c2nnn[nH]2)cc1
891	ZINC000000012346	Nc1ccn([C@@H]2CS[C@H](CO)O2)c(=O)n1
892	ZINC000001530638	CNCC[C@@H](Oc1ccc(C(F)(F)F)cc1)c1ccccc1
893	ZINC000003977737	CN(N=O)C(=O)N[C@H]1[C@@H](O)O[C@H](CO)[C@@H](O)[C@@H]1O
894	ZINC000003973334	C=C1C[C@@H]2[C@H](CC[C@]3(C)C(=O)CC[C@@H]23)[C@@]2(C)C=CC(=O)C=C12
895	ZINC000006409735	Oc1c(I)cc(Cl)c2cccnc12
896	ZINC000000020255	C[C@](N)(Cc1ccc(O)c(O)c1)C(=O)O
897	ZINC000011617039	Cc1ccc(Nc2nccc(N(C)c3ccc4c(C)n(C)nc4c3)n2)cc1S(N)(=O)=O
898	ZINC000000113415	CC(C)NC[C@H](O)COc1ccc(CC(N)=O)cc1
899	ZINC000000001681	CCOC(=O)C1(c2ccccc2)CCN(C)CC1
900	ZINC000003812862	NCCC(O)(P(=O)(O)O)P(=O)(O)O
901	ZINC000002561203	CCCCOCc1ccc(O)c(OC)c1
902	ZINC000005162311	NC(=O)Cc1cccc(C(=O)c2ccccc2)c1N
903	ZINC000000897256	COc1ccc(C[C@H](C)NC[C@H](O)c2ccc(O)c(NC=O)c2)cc1
904	ZINC000000000431	O=C1Nc2ccc(Cl)cc2C(c2ccccc2Cl)=N[C@H]1O
905	ZINC000019166991	NNCCc1ccccc1
906	ZINC000011615926	CC(C)c1c(C(=O)Nc2ccccc2)c(-c2ccccc2)c(-c2ccc(F)cc2)n1CC[C@H](O)C[C@@H](O)CC(=O)O
907	ZINC000000643046	OCCN(CCO)c1nc(N2CCCCC2)c2nc(N(CCO)CCO)nc(N3CCCCC3)c2n1
908	ZINC000000002028	Oc1cccc(O)c1
909	ZINC000085537053	CC(=O)O[C@@]12CO[C@@H]1C[C@H](O)[C@@]1(C)C(=O)[C@H](O)C3=C(C)[C@@H](OC(=O)[C@H](O)[C@@H](NC(=O)OC(C)(C)C)c4ccccc4)C[C@@](O)([C@@H](OC(=O)c4ccccc4)[C@@H]12)C3(C)C
910	ZINC000001529266	CCN(CC)C(=S)SSC(=S)N(CC)CC
911	ZINC000019796155	CN1CCN(C2=Nc3cc(Cl)ccc3Nc3ccccc32)CC1
912	ZINC000004228258	C[C@@H](O)[C@@H](O)[C@@H]1CNc2[nH]c(N)nc(=O)c2N1
913	ZINC000011677376	CN1C[C@@H]2c3ccccc3Oc3ccc(Cl)cc3[C@@H]2C1
914	ZINC000003831475	O=C(O)[C@H](S)[C@H](S)C(=O)O
915	ZINC000022016981	C[C@H](O)CN1CCN(CC(=O)O)CCN(CC(=O)O)CCN(CC(=O)O)CC1
916	ZINC000000039089	CNC[C@H](O)c1ccc(O)c(O)c1
917	ZINC000003872738	NC(N)=NC(=O)Cc1c(Cl)cccc1Cl
918	ZINC000005133378	Oc1ccc(O)cc1
919	ZINC000000403533	COc1ccc2c3c1O[C@H]1C(=O)CC[C@@]4(O)[C@@H](C2)N(C)CC[C@]314
920	ZINC000013298313	O=c1[nH]cnc2[nH]ncc12
921	ZINC000006036847	C[C@@H](N)Cc1ccccc1
922	ZINC000002539702	O=C1O[C@H](CO)[C@@H](O)[C@H](O)[C@H]1O
923	ZINC000000000257	COC(=O)CCc1ccc(OC[C@H](O)CNC(C)C)cc1
924	ZINC000000895318	C[C@@H](O)CO
925	ZINC000095616603	CC1(C)O[C@@H]2CO[C@@]3(COS(N)(=O)=O)OC(C)(C)O[C@H]3[C@@H]2O1
926	ZINC000085537026	CC[C@H]1OC(=O)[C@H](C)[C@@H](O[C@H]2C[C@@](C)(OC)[C@@H](O)[C@H](C)O2)[C@H](C)[C@@H](O[C@@H]2O[C@H](C)C[C@H](N(C)C)[C@H]2O)[C@](C)(O)C[C@@H](C)CN(C)[C@H](C)[C@@H](O)[C@]1(C)O
927	ZINC000000000850	C[C@@H](c1cc2ccccc2s1)N(O)C(N)=O
928	ZINC000100005670	Cn1c(=O)c2[nH]c(Br)nc2n(C)c1=O
929	ZINC000002522648	COC(=O)[C@@H](c1ccccc1)[C@@H]1CCCCN1
930	ZINC000000895360	O=C(O)[C@@H]1CCCN1
931	ZINC000001530621	CCN[C@H]1C[C@H](C)S(=O)(=O)c2sc(S(N)(=O)=O)cc21
932	ZINC000018279893	OC[C@H](O)[C@@H](O)[C@H](O)[C@H](O)CO
933	ZINC000000137884	Cc1cn([C@H]2C=C[C@@H](CO)O2)c(=O)[nH]c1=O
934	ZINC000001849548	O=[N+]([O-])O[C@@H]1CO[C@@H]2[C@@H](O)CO[C@H]12
935	ZINC000085205448	COC(=O)C1=C(C)NC(C)=C(C(=O)OC)C1c1ccccc1[N+](=O)[O-]
936	ZINC000000389747	C=CCN1CC[C@]23c4c5ccc(O)c4O[C@H]2C(=O)CC[C@@]3(O)[C@H]1C5
937	ZINC000000621893	COc1ccc([C@@H]2Sc3ccccc3N(CCN(C)C)C(=O)[C@@H]2OC(C)=O)cc1
938	ZINC000005133329	Oc1ccccc1
939	ZINC000003782550	NCC(=O)CCC(=O)O
940	ZINC000000538627	COC(c1ccccc1)(c1ccccc1)[C@H](Oc1nc(C)cc(C)n1)C(=O)O
941	ZINC000000001673	N[C@@H](Cc1ccc(N(CCCl)CCCl)cc1)C(=O)O
942	ZINC000001530726	Clc1ccc([C@@H](c2ccccc2Cl)C(Cl)Cl)cc1
943	ZINC000004693574	COc1ccc2nc([S@](=O)Cc3ncc(C)c(OC)c3C)[nH]c2c1
944	ZINC000000967566	CC12CCC(CC1)C(C)(C)O2
945	ZINC000003830635	CC(=O)N(O)CCCCCNC(=O)CCC(=O)N(O)CCCCCNC(=O)CCC(=O)N(O)CCCCCN
946	ZINC000000000053	CC(=O)Oc1ccccc1C(=O)O
947	ZINC000001530775	N=C(N)c1ccc(OCCCCCOc2ccc(C(=N)N)cc2)cc1
948	ZINC000019419017	O=C(O)CN(CCN(CC(=O)O)CC(=O)O)CCN(CC(=O)O)CC(=O)O
949	ZINC000000000693	C[C@](N)(Cc1ccc(O)cc1)C(=O)O
950	ZINC000000403079	COc1ccc(OC)c([C@@H](O)CNC(=O)CN)c1
951	ZINC000000537964	O[C@H](c1cc(C(F)(F)F)nc2c(C(F)(F)F)cccc12)[C@H]1CCCCN1
952	ZINC000000013156	Nc1nnc(-c2cccc(Cl)c2Cl)c(N)n1
953	ZINC000001530618	CC(C)N(CC[C@](C(N)=O)(c1ccccc1)c1ccccn1)C(C)C
954	ZINC000000020253	NS(=O)(=O)c1cc([C@]2(O)NC(=O)c3ccccc32)ccc1Cl
955	ZINC000000113404	CN(C)CC[C@@H](c1ccc(Cl)cc1)c1ccccn1
956	ZINC000100001965	CCOC(=O)C1=C(COCCN)NC(C)=C(C(=O)OC)[C@H]1c1ccccc1Cl
957	ZINC000000896666	N[C@H]1C[C@H]1c1ccccc1
958	ZINC000003940470	Nc1cccc2c1C(=O)N([C@H]1CCC(=O)NC1=O)C2=O
959	ZINC000000007782	NC(=O)c1cn(Cc2c(F)cccc2F)nn1
960	ZINC000003830713	CCCCC[C@H](O)/C=C/[C@H]1[C@H](O)CC(=O)[C@@H]1C/C=C\\CCCC(=O)O
961	ZINC000000000607	CN(C)CC[C@@H](c1ccccc1)c1ccccn1
962	ZINC000000000856	COc1ccc(C[C@H](C)NC[C@@H](O)c2ccc(O)c(NC=O)c2)cc1
963	ZINC000001530805	CC[C@@]1(C)CC(=O)NC1=O
964	ZINC000003801163	CCOC(=O)[C@H](CCc1ccccc1)N[C@@H](C)C(=O)N1Cc2ccccc2C[C@H]1C(=O)O
965	ZINC000003830990	CC[C@H](C(N)=O)N1CCCC1=O
966	ZINC000000403618	C=C[C@H](N)CCC(=O)O
967	ZINC000003830959	COCC(=O)Nc1c(I)c(C(=O)NC[C@@H](O)CO)c(I)c(C(=O)N(C)C[C@H](O)CO)c1I
968	ZINC000001530814	CCCCN1CCCC[C@@H]1C(=O)Nc1c(C)cccc1C
969	ZINC000086040406	C1N2CN3CN1CN(C2)C3
970	ZINC000001530635	CC(=O)OCC(CCn1cnc2cnc(N)nc21)COC(C)=O
971	ZINC000003830387	O=NN(CCCl)C(=O)NCCCl
972	ZINC000000000655	O=C(C1CCCCC1)N1CC(=O)N2CCc3ccccc3[C@@H]2C1
973	ZINC000003812983	CN1CC[C@]23c4c5ccc(O)c4O[C@H]2[C@@H](O)C=C[C@H]3[C@H]1C5
974	ZINC000001850374	CC1(C)[C@H](C=C(Cl)Cl)[C@H]1C(=O)OCc1cccc(Oc2ccccc2)c1
975	ZINC000051133897	CN1C(C(=O)Nc2ccccn2)=C(O)c2ccccc2S1(=O)=O
976	ZINC000000075008	CC[C@@H]1C(=O)OC[C@@H]1Cc1cncn1C
977	ZINC000003830212	CCCCc1oc2ccccc2c1C(=O)c1cc(I)c(OCCN(CC)CC)c(I)c1
978	ZINC000009212427	Nc1nc2c(c(=O)[nH]1)N(C=O)[C@@H](CNc1ccc(C(=O)N[C@@H](CCC(=O)O)C(=O)O)cc1)CN2
979	ZINC000003872566	CC(C)(C(=O)O)c1ccc([C@H](O)CCCN2CCC(C(O)(c3ccccc3)c3ccccc3)CC2)cc1
980	ZINC000003938684	COc1cc([C@@H]2c3cc4c(cc3[C@@H](O[C@@H]3O[C@@H]5CO[C@@H](C)O[C@H]5[C@H](O)[C@H]3O)[C@H]3COC(=O)[C@H]23)OCO4)cc(OC)c1O
981	ZINC000000001931	CN(C)CCOc1ccccc1Cc1ccccc1
982	ZINC000013585233	C[C@H](O)[C@H](O)[C@H]1CNc2nc(N)[nH]c(=O)c2N1
983	ZINC000000057534	Cc1cc(C(C)(C)C)cc(C)c1CC1=NCCN1
984	ZINC000000538275	O=C(c1ccc(OCCN2CCCCC2)cc1)c1c(-c2ccc(O)cc2)sc2cc(O)ccc12
985	ZINC000003805768	COc1cc2c(cc1OC)CC(=O)N(CCCN(C)C[C@H]1Cc3cc(OC)c(OC)cc31)CC2
986	ZINC000002041302	OC[C@@H](O)[C@@H](O)[C@H](O)[C@H](O)CO
987	ZINC000003875392	COc1cc2c(cc1OC)[C@@H]1CC(=O)[C@H](CC(C)C)CN1CC2
988	ZINC000000601250	Clc1ccc(CS[C@H](Cn2ccnc2)c2ccc(Cl)cc2Cl)cc1
989	ZINC000000002279	O=C(c1ccccc1)c1ccc2n1CC[C@H]2C(=O)O
990	ZINC000012503177	CCCCC[C@H](O)/C=C\\[C@H]1[C@H](O)CC(=O)[C@@H]1CCCCCCC(=O)O
991	ZINC000003830321	CC(=O)Oc1ccc(C(c2ccc(OC(C)=O)cc2)c2ccccn2)cc1
992	ZINC000003803652	O=P(O)(O)C(O)(Cn1ccnc1)P(=O)(O)O
993	ZINC000000537931	CCOC(=O)N1CCC(=C2c3ccc(Cl)cc3CCc3cccnc32)CC1
994	ZINC000000901791	O=C(O)[C@@H]1C[C@@H](O)CN1
995	ZINC000001548097	COc1cc(C(C)=O)ccc1OCCCN1CCC(c2noc3cc(F)ccc23)CC1
996	ZINC000000001115	O=C(O)CCCc1ccc(N(CCCl)CCCl)cc1
997	ZINC000000075126	Cc1nccn1C[C@@H]1CCc2c(c3ccccc3n2C)C1=O
998	ZINC000012859773	CN(C)C(=N)NC(=N)N
999	ZINC000001532728	C[N+](C)(C)CC(=O)O
1000	ZINC000003798734	COc1cc(C)c(/C=C/C(C)=C/C=C/C(C)=C/C(=O)O)c(C)c1C
1001	ZINC000000001011	O=C(O)c1ccccc1
1002	ZINC000000001175	CN1C(=O)CC(=O)N(c2ccccc2)c2cc(Cl)ccc21
1003	ZINC000003876136	C[C@H]1C[C@H]2[C@@H]3CCC4=CC(=O)C=C[C@]4(C)[C@@]3(F)[C@@H](O)C[C@]2(C)[C@@]1(O)C(=O)CO
1004	ZINC000003830960	COCC(=O)Nc1c(I)c(C(=O)NC[C@@H](O)CO)c(I)c(C(=O)N(C)C[C@@H](O)CO)c1I
1005	ZINC000003872520	CCc1cc(C(N)=S)ccn1
1006	ZINC000019632618	Cc1ccc(NC(=O)c2ccc(CN3CCN(C)CC3)cc2)cc1Nc1nccc(-c2cccnc2)n1
1007	ZINC000003960338	CCC(=O)NCC[C@@H]1CCc2ccc3c(c21)CCO3
1008	ZINC000001530570	CC(C)NC[C@@H](O)COc1ccc(COCCOC(C)C)cc1
1009	ZINC000008214681	CN[C@@H]1[C@H](O[C@H]2[C@H](O[C@@H]3[C@@H](NC(=N)N)[C@H](O)[C@@H](NC(=N)N)[C@H](O)[C@H]3O)O[C@@H](C)[C@]2(O)C=O)O[C@@H](CO)[C@H](O)[C@H]1O
1010	ZINC000000896703	CN1C(=O)C[C@@](C)(c2ccccc2)C1=O
1011	ZINC000000113442	Cc1ncc([N+](=O)[O-])n1CCO
1012	ZINC000000000922	Nc1ccc(C(=O)O)c(O)c1
1013	ZINC000001536109	C#CC[C@@H](Cc1cnc2nc(N)nc(N)c2n1)c1ccc(C(=O)N[C@@H](CCC(=O)O)C(=O)O)cc1
1014	ZINC000003813010	O=c1[nH]c(=O)n([C@H]2C[C@H](O)[C@@H](CO)O2)cc1F
1015	ZINC000000056653	CC(C)NC[C@@H](O)c1ccc(O)c(O)c1
1016	ZINC000000896595	O=C1Nc2ccc(Cl)cc2C(c2ccccc2Cl)=N[C@@H]1O
1017	ZINC000000607971	Clc1ccc(CO[C@H](Cn2ccnc2)c2ccc(Cl)cc2Cl)c(Cl)c1
1018	ZINC000005456939	CC1=C(/C=C/C(C)=C/C=C\\C(C)=C/C(=O)O)C(C)(C)CCC1
1019	ZINC000013545636	CCC[C@H](C)C1(CC)C(=O)NC(=O)NC1=O
1020	ZINC000002570895	Cc1ccc(-c2cc(C(F)(F)F)nn2-c2ccc(S(N)(=O)=O)cc2)cc1
1021	ZINC000000001281	O=C(O)Cc1ccccc1Nc1c(Cl)cccc1Cl
1022	ZINC000100055899	CC(C)OC(=O)[C@H](C)N[P@](=O)(CO[C@H](C)Cn1cnc2c(N)ncnc21)Oc1ccccc1
1023	ZINC000001530652	CCN(CCO)CCC[C@@H](C)Nc1ccnc2cc(Cl)ccc12
1024	ZINC000000113426	c1ccc2c(c1)CCC[C@H]2C1=NCCN1
1025	ZINC000000020248	CN(C)CCCN1c2ccccc2CCc2ccc(Cl)cc21
1026	ZINC000004083606	CCCCCC(=O)O[C@]1(C(C)=O)CC[C@H]2[C@@H]3CCC4=CC(=O)CC[C@]4(C)[C@H]3CC[C@@]21C
1027	ZINC000035653007	CC(=O)Oc1cc2c(s1)CCN([C@H](C(=O)C1CC1)c1ccccc1F)C2
1028	ZINC000000001795	O=C(O)c1cccnc1
1029	ZINC000001530950	CCC[C@@](C)(COC(N)=O)COC(=O)NC(C)C
1030	ZINC000000537891	C[C@@H]1COc2c(N3CCN(C)CC3)c(F)cc3c(=O)c(C(=O)O)cn1c23
1031	ZINC000001996784	Nc1nc(CC(=O)Nc2ccc(CCNC[C@H](O)c3ccccc3)cc2)cs1
1032	ZINC000019364219	CC[C@@H](CO)NCCN[C@@H](CC)CO

## Sheet: Supp_Table-2_Docking energy
Docking energy of FDA compounds with RAGE receptor
Compound Serial no.	Docking energy(negative to positive)	top 4 annotated compound name
249	-11.2	ZINC000003797541	Zytiga
274	-11.2	ZINC000004214700	Paliperdione
446	-11.2	ZINC000001539579	Targretin
668	-11.1	ZINC000001612996	Irinotecan
-5	Carboxymethyllisine
881	-11	ZINC000000538312
741	-11	ZINC000003977777
894	-10.9	ZINC000003973334
137	-10.8	ZINC000036701290
176	-10.8	ZINC000001481956
227	-10.8	ZINC000006716957
81	-10.7	ZINC000001530886
153	-10.7	ZINC000004175630
186	-10.6	ZINC000003932831
85	-10.6	ZINC000004213474
344	-10.6	ZINC000003817234
393	-10.6	ZINC000052509366
954	-10.6	ZINC000000020253
239	-10.5	ZINC000001530625
266	-10.5	ZINC000003881958
384	-10.5	ZINC000003945984
457	-10.5	ZINC000000896717
799	-10.5	ZINC000003875357
890	-10.5	ZINC000003782818
972	-10.5	ZINC000000000655
195	-10.4	ZINC000001493878
320	-10.4	ZINC000000601229
381	-10.4	ZINC000096006020
416	-10.4	ZINC000000897240
644	-10.4	ZINC000003876186
785	-10.4	ZINC000000537791
803	-10.4	ZINC000000968264
806	-10.4	ZINC000000538550
993	-10.4	ZINC000000537931
282	-10.3	ZINC000012503187
424	-10.3	ZINC000003931840
571	-10.3	ZINC000003814422
682	-10.3	ZINC000003936683
707	-10.3	ZINC000009574770
911	-10.3	ZINC000019796155
997	-10.3	ZINC000000075126
14	-10.2	ZINC000035902489
313	-10.2	ZINC000001481815
636	-10.2	ZINC000003977767
663	-10.2	ZINC000000403566
674	-10.2	ZINC000003807917
691	-10.2	ZINC000003920266
828	-10.2	ZINC000001530788
863	-10.2	ZINC000003918087
60	-10.1	ZINC000003881640
92	-10.1	ZINC000000004351
286	-10.1	ZINC000053683345
312	-10.1	ZINC000000537805
540	-10.1	ZINC000100036924
547	-10.1	ZINC000013540519
773	-10.1	ZINC000000004785
887	-10.1	ZINC000001530975
57	-10	ZINC000001542113
365	-10	ZINC000118912393
452	-10	ZINC000014263142
553	-10	ZINC000003993855
609	-10	ZINC000002032615
694	-10	ZINC000095616937
748	-10	ZINC000000001261
834	-10	ZINC000000597013
879	-10	ZINC000004629876
59	-9.9	ZINC000000643114
91	-9.9	ZINC000003874185
207	-9.9	ZINC000004097344
247	-9.9	ZINC000003917708
248	-9.9	ZINC000001530741
254	-9.9	ZINC000013520815
338	-9.9	ZINC000000002688
425	-9.9	ZINC000003875484
545	-9.9	ZINC000013831130
567	-9.9	ZINC000000897089
585	-9.9	ZINC000003830716
640	-9.9	ZINC000001489478
771	-9.9	ZINC000003872931
824	-9.9	ZINC000022443609
848	-9.9	ZINC000100015048
984	-9.9	ZINC000000538275
20	-9.8	ZINC000019594557
41	-9.8	ZINC000003833821
124	-9.8	ZINC000006745272
322	-9.8	ZINC000000968263
417	-9.8	ZINC000000968257
464	-9.8	ZINC000000057522
504	-9.8	ZINC000070466416
619	-9.8	ZINC000118912517
818	-9.8	ZINC000001850376
860	-9.8	ZINC000000009073
871	-9.8	ZINC000001550499
979	-9.8	ZINC000003872566
39	-9.7	ZINC000100016058
66	-9.7	ZINC000000606383
73	-9.7	ZINC000000601305
98	-9.7	ZINC000001850377
173	-9.7	ZINC000005752191
275	-9.7	ZINC000003860453
366	-9.7	ZINC000004428529
403	-9.7	ZINC000003812897
485	-9.7	ZINC000035801098
513	-9.7	ZINC000000538658
550	-9.7	ZINC000001853550
561	-9.7	ZINC000011615927
616	-9.7	ZINC000000004724
667	-9.7	ZINC000003795819
745	-9.7	ZINC000003820029
796	-9.7	ZINC000019418959
809	-9.7	ZINC000004074875
909	-9.7	ZINC000085537053
1003	-9.7	ZINC000003876136
1006	-9.7	ZINC000019632618
35	-9.6	ZINC000003875334
108	-9.6	ZINC000003938751
152	-9.6	ZINC000011677837
168	-9.6	ZINC000003831405
317	-9.6	ZINC000019796080
333	-9.6	ZINC000000601301
356	-9.6	ZINC000003914810
415	-9.6	ZINC000003875332
422	-9.6	ZINC000003914808
477	-9.6	ZINC000004474460
479	-9.6	ZINC000019796158
486	-9.6	ZINC000003882036
498	-9.6	ZINC000003824921
648	-9.6	ZINC000000000973
747	-9.6	ZINC000001550477
801	-9.6	ZINC000003781943
865	-9.6	ZINC000003830339
913	-9.6	ZINC000011677376
951	-9.6	ZINC000000537964
964	-9.6	ZINC000003801163
995	-9.6	ZINC000001548097
68	-9.5	ZINC000000000509
192	-9.5	ZINC000000896557
326	-9.5	ZINC000003978006
346	-9.5	ZINC000003780893
440	-9.5	ZINC000000121541
463	-9.5	ZINC000000897085
537	-9.5	ZINC000019203912
579	-9.5	ZINC000019361042
631	-9.5	ZINC000001542930
760	-9.5	ZINC000003875560
897	-9.5	ZINC000011617039
33	-9.4	ZINC000004655029
61	-9.4	ZINC000003798537
65	-9.4	ZINC000100037855
106	-9.4	ZINC000000537795
162	-9.4	ZINC000004097427
225	-9.4	ZINC000000004076
367	-9.4	ZINC000000643153
392	-9.4	ZINC000004474414
429	-9.4	ZINC000002016037
573	-9.4	ZINC000085536932
593	-9.4	ZINC000000968310
604	-9.4	ZINC000000057255
611	-9.4	ZINC000006094354
638	-9.4	ZINC000003861599
805	-9.4	ZINC000005029557
975	-9.4	ZINC000051133897
1018	-9.4	ZINC000005456939
34	-9.3	ZINC000003915154
109	-9.3	ZINC000004213946
151	-9.3	ZINC000001530688
221	-9.3	ZINC000000643055
253	-9.3	ZINC000004212809
308	-9.3	ZINC000003914809
355	-9.3	ZINC000003920027
364	-9.3	ZINC000003830986
413	-9.3	ZINC000000601254
455	-9.3	ZINC000011615928
531	-9.3	ZINC000000897408
649	-9.3	ZINC000000005560
655	-9.3	ZINC000004098633
673	-9.3	ZINC000000896740
753	-9.3	ZINC000003873160
793	-9.3	ZINC000000004448
807	-9.3	ZINC000000601317
853	-9.3	ZINC000013537284
866	-9.3	ZINC000000607790
936	-9.3	ZINC000000389747
18	-9.2	ZINC000000403010
138	-9.2	ZINC000014261579
149	-9.2	ZINC000100037890
238	-9.2	ZINC000000896755
394	-9.2	ZINC000003920028
402	-9.2	ZINC000000004319
450	-9.2	ZINC000000000931
557	-9.2	ZINC000018324776
588	-9.2	ZINC000009212428
629	-9.2	ZINC000019228902
661	-9.2	ZINC000003875980
780	-9.2	ZINC000019796018
835	-9.2	ZINC000001530968
868	-9.2	ZINC000000000903
902	-9.2	ZINC000005162311
87	-9.1	ZINC000003787097
116	-9.1	ZINC000018516586
147	-9.1	ZINC000000897222
157	-9.1	ZINC000000537752
165	-9.1	ZINC000000596881
172	-9.1	ZINC000095626706
211	-9.1	ZINC000003812841
224	-9.1	ZINC000000537928
250	-9.1	ZINC000004097286
306	-9.1	ZINC000001530947
329	-9.1	ZINC000001280665
361	-9.1	ZINC000000643138
391	-9.1	ZINC000000003876
411	-9.1	ZINC000003986735
439	-9.1	ZINC000001530579
445	-9.1	ZINC000001530764
449	-9.1	ZINC000000527386
517	-9.1	ZINC000003875259
658	-9.1	ZINC000001536779
666	-9.1	ZINC000003992105
705	-9.1	ZINC000004097308
715	-9.1	ZINC000084400879
729	-9.1	ZINC000011616925
782	-9.1	ZINC000000001984
791	-9.1	ZINC000000002272
797	-9.1	ZINC000003810860
874	-9.1	ZINC000006858022
943	-9.1	ZINC000004693574
2	-9	ZINC000003872994
62	-9	ZINC000001529323
154	-9	ZINC000019796087
156	-9	ZINC000000643143
288	-9	ZINC000000599734
294	-9	ZINC000000968327
339	-9	ZINC000003806721
343	-9	ZINC000040899447
379	-9	ZINC000100009278
443	-9	ZINC000002522669
525	-9	ZINC000001530974
618	-9	ZINC000003792789
679	-9	ZINC000003873936
686	-9	ZINC000004097305
697	-9	ZINC000000004893
804	-9	ZINC000100009280
991	-9	ZINC000003830321
1017	-9	ZINC000000607971
1030	-9	ZINC000000537891
32	-8.9	ZINC000003831404
40	-8.9	ZINC000008577218
107	-8.9	ZINC000001530948
230	-8.9	ZINC000000897251
325	-8.9	ZINC000028467879
337	-8.9	ZINC000008214483
347	-8.9	ZINC000000006427
399	-8.9	ZINC000033943508
404	-8.9	ZINC000002599970
435	-8.9	ZINC000022116612
451	-8.9	ZINC000001538857
493	-8.9	ZINC000000119717
675	-8.9	ZINC000019632628
690	-8.9	ZINC000019796168
701	-8.9	ZINC000012661824
750	-8.9	ZINC000000537822
772	-8.9	ZINC000001530695
776	-8.9	ZINC000014879992
846	-8.9	ZINC000004212945
878	-8.9	ZINC000005733652
883	-8.9	ZINC000001997125
52	-8.8	ZINC000000968326
64	-8.8	ZINC000000968275
122	-8.8	ZINC000060183170
190	-8.8	ZINC000001530637
237	-8.8	ZINC000006467621
363	-8.8	ZINC000035342789
377	-8.8	ZINC000022002218
436	-8.8	ZINC000100006264
474	-8.8	ZINC000002036848
496	-8.8	ZINC000003977981
499	-8.8	ZINC000001530689
612	-8.8	ZINC000000016154
623	-8.8	ZINC000094566092
656	-8.8	ZINC000000005823
662	-8.8	ZINC000000968330
692	-8.8	ZINC000003871703
716	-8.8	ZINC000000009689
766	-8.8	ZINC000022116608
833	-8.8	ZINC000003604264
836	-8.8	ZINC000000011012
876	-8.8	ZINC000000000128
904	-8.8	ZINC000000000431
974	-8.8	ZINC000001850374
978	-8.8	ZINC000009212427
989	-8.8	ZINC000000002279
1020	-8.8	ZINC000002570895
17	-8.7	ZINC000085534336
67	-8.7	ZINC000000896634
121	-8.7	ZINC000000538273
129	-8.7	ZINC000084589076
196	-8.7	ZINC000000491073
234	-8.7	ZINC000052957434
260	-8.7	ZINC000019632670
357	-8.7	ZINC000003826253
362	-8.7	ZINC000004097467
398	-8.7	ZINC000003875439
460	-8.7	ZINC000001530697
462	-8.7	ZINC000004693575
495	-8.7	ZINC000000020245
510	-8.7	ZINC000085537011
581	-8.7	ZINC000004212851
641	-8.7	ZINC000003830842
685	-8.7	ZINC000013682481
816	-8.7	ZINC000085534098
843	-8.7	ZINC000000006300
858	-8.7	ZINC000019364230
888	-8.7	ZINC000001530751
906	-8.7	ZINC000011615926
926	-8.7	ZINC000085537026
958	-8.7	ZINC000003940470
973	-8.7	ZINC000003812983
985	-8.7	ZINC000003805768
1007	-8.7	ZINC000003960338
1013	-8.7	ZINC000001536109
1016	-8.7	ZINC000000896595
3	-8.6	ZINC000049643479
46	-8.6	ZINC000000003642
70	-8.6	ZINC000000136138
102	-8.6	ZINC000000057512
119	-8.6	ZINC000001997127
128	-8.6	ZINC000003831332
161	-8.6	ZINC000003938744
251	-8.6	ZINC000000968328
255	-8.6	ZINC000000402830
257	-8.6	ZINC000019632614
258	-8.6	ZINC000003861806
278	-8.6	ZINC000001530611
349	-8.6	ZINC000000602128
456	-8.6	ZINC000001851149
511	-8.6	ZINC000000000575
551	-8.6	ZINC000000000751
596	-8.6	ZINC000000584092
606	-8.6	ZINC000003812306
635	-8.6	ZINC000001530571
659	-8.6	ZINC000001530973
680	-8.6	ZINC000052509463
689	-8.6	ZINC000000538483
713	-8.6	ZINC000001996117
728	-8.6	ZINC000002005305
769	-8.6	ZINC000000509440
779	-8.6	ZINC000003977978
814	-8.6	ZINC000003798763
819	-8.6	ZINC000004212854
832	-8.6	ZINC000000402909
856	-8.6	ZINC000030726187
903	-8.6	ZINC000000897256
980	-8.6	ZINC000003938684
1026	-8.6	ZINC000004083606
1027	-8.6	ZINC000035653007
29	-8.5	ZINC000000592419
47	-8.5	ZINC000003806063
77	-8.5	ZINC000000001655
79	-8.5	ZINC000000403011
82	-8.5	ZINC000000014864
95	-8.5	ZINC000008552123
177	-8.5	ZINC000003874715
191	-8.5	ZINC000000004840
202	-8.5	ZINC000019632834
223	-8.5	ZINC000003813003
279	-8.5	ZINC000003913937
318	-8.5	ZINC000094566093
327	-8.5	ZINC000019632912
370	-8.5	ZINC000003920719
397	-8.5	ZINC000000020220
465	-8.5	ZINC000003938652
473	-8.5	ZINC000000000301
492	-8.5	ZINC000000000456
524	-8.5	ZINC000000538564
765	-8.5	ZINC000000002191
831	-8.5	ZINC000001530812
867	-8.5	ZINC000013129998
983	-8.5	ZINC000000057534
988	-8.5	ZINC000000601250
1022	-8.5	ZINC000100055899
19	-8.4	ZINC000034806477
93	-8.4	ZINC000019632668
100	-8.4	ZINC000001530580
131	-8.4	ZINC000000120286
141	-8.4	ZINC000003607120
179	-8.4	ZINC000019364224
295	-8.4	ZINC000003830500
304	-8.4	ZINC000000057464
332	-8.4	ZINC000000602632
348	-8.4	ZINC000000601283
423	-8.4	ZINC000003800008
480	-8.4	ZINC000019362735
502	-8.4	ZINC000000001464
503	-8.4	ZINC000095616599
512	-8.4	ZINC000100037020
539	-8.4	ZINC000000015515
576	-8.4	ZINC000118913560
700	-8.4	ZINC000000607939
709	-8.4	ZINC000000020243
724	-8.4	ZINC000000020241
761	-8.4	ZINC000001611274
767	-8.4	ZINC000000001773
862	-8.4	ZINC000000020251
892	-8.4	ZINC000001530638
1000	-8.4	ZINC000003798734
36	-8.3	ZINC000003875393
76	-8.3	ZINC000000154964
127	-8.3	ZINC000003874498
144	-8.3	ZINC000000000323
164	-8.3	ZINC000000896543
208	-8.3	ZINC000003830215
261	-8.3	ZINC000000897002
262	-8.3	ZINC000019144231
267	-8.3	ZINC000085432544
305	-8.3	ZINC000000121480
410	-8.3	ZINC000000001016
497	-8.3	ZINC000084441937
501	-8.3	ZINC000000008667
532	-8.3	ZINC000003818808
535	-8.3	ZINC000001690324
574	-8.3	ZINC000000056556
595	-8.3	ZINC000000000416
652	-8.3	ZINC000000057435
732	-8.3	ZINC000000000740
854	-8.3	ZINC000003831417
919	-8.3	ZINC000000403533
981	-8.3	ZINC000000001931
10	-8.2	ZINC000001530725
11	-8.2	ZINC000035653009
48	-8.2	ZINC000000968336
133	-8.2	ZINC000001530939
189	-8.2	ZINC000003938746
232	-8.2	ZINC000043207851
277	-8.2	ZINC000003982483
293	-8.2	ZINC000014961096
359	-8.2	ZINC000004095858
368	-8.2	ZINC000096006009
412	-8.2	ZINC000000002216
432	-8.2	ZINC000043450324
516	-8.2	ZINC000008214692
523	-8.2	ZINC000000020250
533	-8.2	ZINC000000020221
592	-8.2	ZINC000000001587
605	-8.2	ZINC000003831586
622	-8.2	ZINC000003775644
671	-8.2	ZINC000085432549
688	-8.2	ZINC000000105216
717	-8.2	ZINC000003812851
721	-8.2	ZINC000003831531
768	-8.2	ZINC000000001758
774	-8.2	ZINC000003800706
784	-8.2	ZINC000095616601
800	-8.2	ZINC000019156872
864	-8.2	ZINC000000896463
884	-8.2	ZINC000003830218
942	-8.2	ZINC000001530726
968	-8.2	ZINC000001530814
1009	-8.2	ZINC000008214681
1025	-8.2	ZINC000000020248
43	-8.1	ZINC000000968233
97	-8.1	ZINC000001530654
117	-8.1	ZINC000002539827
118	-8.1	ZINC000026011099
135	-8.1	ZINC000000622123
175	-8.1	ZINC000000601281
206	-8.1	ZINC000001530760
263	-8.1	ZINC000008220878
284	-8.1	ZINC000003830264
323	-8.1	ZINC000000057313
330	-8.1	ZINC000004676424
340	-8.1	ZINC000002510358
382	-8.1	ZINC000001530759
409	-8.1	ZINC000001530617
419	-8.1	ZINC000019362737
447	-8.1	ZINC000003791297
448	-8.1	ZINC000030691760
475	-8.1	ZINC000002548959
487	-8.1	ZINC000000968273
527	-8.1	ZINC000001542392
582	-8.1	ZINC000003873371
632	-8.1	ZINC000012414057
670	-8.1	ZINC000000113428
737	-8.1	ZINC000003831165
825	-8.1	ZINC000000020240
842	-8.1	ZINC000043450326
861	-8.1	ZINC000038197764
937	-8.1	ZINC000000621893
30	-8	ZINC000000897385
104	-8	ZINC000002008866
185	-8	ZINC000003813078
228	-8	ZINC000030691763
301	-8	ZINC000000897258
319	-8	ZINC000001530769
334	-8	ZINC000019632713
350	-8	ZINC000003956788
354	-8	ZINC000014879972
385	-8	ZINC000001530940
438	-8	ZINC000001552174
514	-8	ZINC000004038341
544	-8	ZINC000001530752
568	-8	ZINC000002015928
589	-8	ZINC000000621853
742	-8	ZINC000019364229
813	-8	ZINC000001530935
826	-8	ZINC000004618208
829	-8	ZINC000003806413
977	-8	ZINC000003830212
987	-8	ZINC000003875392
1002	-8	ZINC000000001175
148	-7.9	ZINC000001542199
199	-7.9	ZINC000096942202
233	-7.9	ZINC000003794794
297	-7.9	ZINC000004099200
316	-7.9	ZINC000003794601
372	-7.9	ZINC000003799072
406	-7.9	ZINC000003943279
408	-7.9	ZINC000095619101
469	-7.9	ZINC000013818943
522	-7.9	ZINC000000896731
626	-7.9	ZINC000001530575
643	-7.9	ZINC000100001918
702	-7.9	ZINC000003871701
792	-7.9	ZINC000003927870
847	-7.9	ZINC000019594599
953	-7.9	ZINC000001530618
1021	-7.9	ZINC000000001281
22	-7.8	ZINC000000538386
158	-7.8	ZINC000000004778
174	-7.8	ZINC000003922770
219	-7.8	ZINC000000044027
222	-7.8	ZINC000000007601
296	-7.8	ZINC000004102194
300	-7.8	ZINC000006627681
310	-7.8	ZINC000003871541
386	-7.8	ZINC000000000941
388	-7.8	ZINC000053045055
414	-7.8	ZINC000095619100
418	-7.8	ZINC000001842633
526	-7.8	ZINC000003798247
590	-7.8	ZINC000000006310
654	-7.8	ZINC000022002214
746	-7.8	ZINC000034781704
755	-7.8	ZINC000000596731
758	-7.8	ZINC000000089763
875	-7.8	ZINC000003830999
880	-7.8	ZINC000000002041
925	-7.8	ZINC000095616603
927	-7.8	ZINC000000000850
962	-7.8	ZINC000000000856
982	-7.8	ZINC000013585233
6	-7.7	ZINC000003830441
7	-7.7	ZINC000000001145
56	-7.7	ZINC000000518554
181	-7.7	ZINC000000014360
243	-7.7	ZINC000022448983
302	-7.7	ZINC000000005895
311	-7.7	ZINC000008214402
376	-7.7	ZINC000003802690
478	-7.7	ZINC000003812944
507	-7.7	ZINC000003812888
515	-7.7	ZINC000000538065
597	-7.7	ZINC000001530703
625	-7.7	ZINC000000968274
669	-7.7	ZINC000000056647
676	-7.7	ZINC000019144226
708	-7.7	ZINC000019632718
731	-7.7	ZINC000000056645
734	-7.7	ZINC000095616600
851	-7.7	ZINC000001843099
907	-7.7	ZINC000000643046
947	-7.7	ZINC000001530775
1023	-7.7	ZINC000001530652
16	-7.6	ZINC000000897322
84	-7.6	ZINC000016052277
115	-7.6	ZINC000003831282
159	-7.6	ZINC000001530713
290	-7.6	ZINC000000006156
521	-7.6	ZINC000000896819
538	-7.6	ZINC000000608101
541	-7.6	ZINC000150338699
552	-7.6	ZINC000000120319
587	-7.6	ZINC000003812863
614	-7.6	ZINC000003778874
620	-7.6	ZINC000000003911
627	-7.6	ZINC000000057532
628	-7.6	ZINC000002020233
645	-7.6	ZINC000003785268
657	-7.6	ZINC000019364222
681	-7.6	ZINC000003813088
752	-7.6	ZINC000000035804
852	-7.6	ZINC000000001728
886	-7.6	ZINC000001633887
929	-7.6	ZINC000002522648
952	-7.6	ZINC000000013156
1024	-7.6	ZINC000000113426
5	-7.5	ZINC000000113382
31	-7.5	ZINC000001543916
143	-7.5	ZINC000019632706
324	-7.5	ZINC000100032379
360	-7.5	ZINC000003830405
374	-7.5	ZINC000001530862
395	-7.5	ZINC000001530707
459	-7.5	ZINC000003813061
508	-7.5	ZINC000000057278
536	-7.5	ZINC000002016258
564	-7.5	ZINC000003831139
591	-7.5	ZINC000001552908
610	-7.5	ZINC000001530694
624	-7.5	ZINC000000896711
718	-7.5	ZINC000000113410
723	-7.5	ZINC000019144216
759	-7.5	ZINC000004474564
812	-7.5	ZINC000003871832
960	-7.5	ZINC000003830713
970	-7.5	ZINC000001530635
1010	-7.5	ZINC000000896703
4	-7.4	ZINC000000896455
53	-7.4	ZINC000002525885
55	-7.4	ZINC000004217475
80	-7.4	ZINC000001530706
166	-7.4	ZINC000000020228
212	-7.4	ZINC000001530567
235	-7.4	ZINC000049933061
241	-7.4	ZINC000001546066
351	-7.4	ZINC000003830947
371	-7.4	ZINC000000538509
427	-7.4	ZINC000000896569
472	-7.4	ZINC000004632106
599	-7.4	ZINC000003785276
600	-7.4	ZINC000000083315
630	-7.4	ZINC000000002647
637	-7.4	ZINC000000000471
651	-7.4	ZINC000000897229
665	-7.4	ZINC000001530641
754	-7.4	ZINC000053045054
770	-7.4	ZINC000000538283
869	-7.4	ZINC000000897232
959	-7.4	ZINC000000007782
8	-7.3	ZINC000000000565
69	-7.3	ZINC000000113398
71	-7.3	ZINC000003823492
142	-7.3	ZINC000000056646
170	-7.3	ZINC000000014257
188	-7.3	ZINC000000009342
204	-7.3	ZINC000001995484
209	-7.3	ZINC000000005423
217	-7.3	ZINC000008855117
231	-7.3	ZINC000012495062
292	-7.3	ZINC000000001958
396	-7.3	ZINC000100001964
407	-7.3	ZINC000003930376
543	-7.3	ZINC000000508068
678	-7.3	ZINC000000001382
704	-7.3	ZINC000002169830
706	-7.3	ZINC000000057513
749	-7.3	ZINC000000895154
790	-7.3	ZINC000085537017
873	-7.3	ZINC000001530776
912	-7.3	ZINC000004228258
945	-7.3	ZINC000003830635
13	-7.2	ZINC000000155531
54	-7.2	ZINC000004474603
78	-7.2	ZINC000003831430
89	-7.2	ZINC000003806262
99	-7.2	ZINC000007997952
110	-7.2	ZINC000000049153
134	-7.2	ZINC000001530863
150	-7.2	ZINC000000000196
210	-7.2	ZINC000000004413
216	-7.2	ZINC000000001979
287	-7.2	ZINC000000000122
307	-7.2	ZINC000000006016
390	-7.2	ZINC000000002043
421	-7.2	ZINC000000000853
437	-7.2	ZINC000008214635
454	-7.2	ZINC000001530613
458	-7.2	ZINC000018279854
559	-7.2	ZINC000019594594
677	-7.2	ZINC000035999642
696	-7.2	ZINC000087515509
712	-7.2	ZINC000000004166
719	-7.2	ZINC000001542002
726	-7.2	ZINC000003872277
730	-7.2	ZINC000000000242
764	-7.2	ZINC000013597823
789	-7.2	ZINC000009224016
898	-7.2	ZINC000000113415
931	-7.2	ZINC000001530621
933	-7.2	ZINC000000137884
955	-7.2	ZINC000000113404
990	-7.2	ZINC000012503177
27	-7.1	ZINC000000006481
28	-7.1	ZINC000019702309
163	-7.1	ZINC000000020230
180	-7.1	ZINC000000020237
183	-7.1	ZINC000001543873
194	-7.1	ZINC000000014037
214	-7.1	ZINC000004340269
220	-7.1	ZINC000003872055
256	-7.1	ZINC000003830993
289	-7.1	ZINC000000000096
321	-7.1	ZINC000000007673
369	-7.1	ZINC000003977952
380	-7.1	ZINC000001530599
431	-7.1	ZINC000001530817
484	-7.1	ZINC000001530568
615	-7.1	ZINC000000155269
684	-7.1	ZINC000000000746
699	-7.1	ZINC000036294079
762	-7.1	ZINC000000001267
778	-7.1	ZINC000000896523
917	-7.1	ZINC000003872738
923	-7.1	ZINC000000000257
956	-7.1	ZINC000100001965
24	-7	ZINC000002005550
90	-7	ZINC000003812933
94	-7	ZINC000017146904
126	-7	ZINC000000056652
155	-7	ZINC000000002281
167	-7	ZINC000001530718
197	-7	ZINC000000403609
242	-7	ZINC000001633889
358	-7	ZINC000000020244
400	-7	ZINC000001530816
441	-7	ZINC000004228257
549	-7	ZINC000004468780
583	-7	ZINC000000000507
642	-7	ZINC000000057206
683	-7	ZINC000004214955
727	-7	ZINC000012360535
738	-7	ZINC000000896709
788	-7	ZINC000000000506
815	-7	ZINC000003787060
840	-7	ZINC000002016257
895	-7	ZINC000006409735
899	-7	ZINC000000001681
915	-7	ZINC000022016981
940	-7	ZINC000000538627
961	-7	ZINC000000000607
996	-7	ZINC000000001115
171	-6.9	ZINC000000014007
193	-6.9	ZINC000000002273
244	-6.9	ZINC000000057062
271	-6.9	ZINC000000896484
272	-6.9	ZINC000000001408
285	-6.9	ZINC000000896698
331	-6.9	ZINC000000004321
428	-6.9	ZINC000000968303
569	-6.9	ZINC000100036955
578	-6.9	ZINC000000000469
621	-6.9	ZINC000003874950
687	-6.9	ZINC000004258316
733	-6.9	ZINC000000000271
740	-6.9	ZINC000100052205
786	-6.9	ZINC000002019953
787	-6.9	ZINC000000002176
798	-6.9	ZINC000000156395
1015	-6.9	ZINC000000056653
86	-6.8	ZINC000004097476
101	-6.8	ZINC000000001982
114	-6.8	ZINC000003929022
130	-6.8	ZINC000000002159
273	-6.8	ZINC000001530951
378	-6.8	ZINC000000020259
467	-6.8	ZINC000002019954
519	-6.8	ZINC000022016976
556	-6.8	ZINC000003953037
584	-6.8	ZINC000001530762
647	-6.8	ZINC000019166988
896	-6.8	ZINC000000020255
37	-6.7	ZINC000003830958
50	-6.7	ZINC000150339323
105	-6.7	ZINC000001530938
169	-6.7	ZINC000003831429
314	-6.7	ZINC000001543475
328	-6.7	ZINC000001576892
352	-6.7	ZINC000000897291
546	-6.7	ZINC000001530803
664	-6.7	ZINC000001482164
722	-6.7	ZINC000000020257
859	-6.7	ZINC000003629271
928	-6.7	ZINC000100005670
949	-6.7	ZINC000000000693
950	-6.7	ZINC000000403079
967	-6.7	ZINC000003830959
1014	-6.7	ZINC000003813010
1019	-6.7	ZINC000013545636
9	-6.6	ZINC000000001899
25	-6.6	ZINC000005179119
96	-6.6	ZINC000022056030
132	-6.6	ZINC000003830945
187	-6.6	ZINC000000057147
201	-6.6	ZINC000000895199
213	-6.6	ZINC000001530811
270	-6.6	ZINC000003795098
383	-6.6	ZINC000000057146
560	-6.6	ZINC000001530717
572	-6.6	ZINC000001530756
577	-6.6	ZINC000000008492
580	-6.6	ZINC000000591993
653	-6.6	ZINC000000034157
810	-6.6	ZINC000001530569
821	-6.6	ZINC000003875342
889	-6.6	ZINC000000113355
1008	-6.6	ZINC000001530570
113	-6.5	ZINC000003807804
120	-6.5	ZINC000019168887
125	-6.5	ZINC000000967597
218	-6.5	ZINC000003861768
373	-6.5	ZINC000013545634
558	-6.5	ZINC000001530636
603	-6.5	ZINC000000074836
633	-6.5	ZINC000000119344
714	-6.5	ZINC000001482184
901	-6.5	ZINC000002561203
941	-6.5	ZINC000000001673
946	-6.5	ZINC000000000053
51	-6.4	ZINC000003781664
111	-6.4	ZINC000006920384
140	-6.4	ZINC000003830347
226	-6.4	ZINC000018115268
240	-6.4	ZINC000003651680
298	-6.4	ZINC000008403947
389	-6.4	ZINC000001035331
506	-6.4	ZINC000000001505
528	-6.4	ZINC000000057340
565	-6.4	ZINC000000266964
602	-6.4	ZINC000000056568
885	-6.4	ZINC000003830957
893	-6.4	ZINC000003977737
1004	-6.4	ZINC000003830960
123	-6.3	ZINC000001639567
236	-6.3	ZINC000000001644
245	-6.3	ZINC000018203737
442	-6.3	ZINC000035024346
471	-6.3	ZINC000000968345
483	-6.3	ZINC000000105196
494	-6.3	ZINC000000896663
548	-6.3	ZINC000001530600
570	-6.3	ZINC000016929327
739	-6.3	ZINC000003830569
781	-6.3	ZINC000001482197
830	-6.3	ZINC000000001132
849	-6.3	ZINC000000057341
891	-6.3	ZINC000000012346
916	-6.3	ZINC000000039089
957	-6.3	ZINC000000896666
1029	-6.3	ZINC000001530950
26	-6.2	ZINC000006021043
281	-6.2	ZINC000018043251
401	-6.2	ZINC000000002055
586	-6.2	ZINC000006845860
646	-6.2	ZINC000019632633
711	-6.2	ZINC000000000373
817	-6.2	ZINC000001531009
1012	-6.2	ZINC000000000922
42	-6.1	ZINC000008466459
252	-6.1	ZINC000000968256
268	-6.1	ZINC000003813042
353	-6.1	ZINC000000113446
430	-6.1	ZINC000000057624
434	-6.1	ZINC000000001411
698	-6.1	ZINC000000001084
775	-6.1	ZINC000000001688
802	-6.1	ZINC000006382803
857	-6.1	ZINC000000391812
905	-6.1	ZINC000019166991
944	-6.1	ZINC000000967566
948	-6.1	ZINC000019419017
45	-6	ZINC000001690604
136	-6	ZINC000000000490
184	-6	ZINC000006021033
299	-6	ZINC000001530701
335	-6	ZINC000000967521
342	-6	ZINC000084843283
491	-6	ZINC000001883067
500	-6	ZINC000000001798
608	-6	ZINC000001532179
672	-6	ZINC000022059268
845	-6	ZINC000000897244
877	-6	ZINC000003830891
976	-6	ZINC000000075008
21	-5.9	ZINC000000967520
88	-5.9	ZINC000012358719
468	-5.9	ZINC000000394284
470	-5.9	ZINC000018089317
563	-5.9	ZINC000000001554
601	-5.9	ZINC000000000711
808	-5.9	ZINC000000033882
921	-5.9	ZINC000006036847
935	-5.9	ZINC000085205448
63	-5.8	ZINC000004978673
542	-5.8	ZINC000013550868
872	-5.8	ZINC000004640636
1001	-5.8	ZINC000000001011
75	-5.7	ZINC000001533877
291	-5.7	ZINC000000388462
461	-5.7	ZINC000001530660
490	-5.7	ZINC000000057001
660	-5.7	ZINC000000002101
783	-5.7	ZINC000096942201
882	-5.7	ZINC000000049154
1005	-5.7	ZINC000003872520
444	-5.6	ZINC000000006226
757	-5.6	ZINC000001482094
794	-5.6	ZINC000001481910
838	-5.6	ZINC000000057533
992	-5.6	ZINC000003803652
1	-5.5	ZINC000000000353
203	-5.5	ZINC000100008275
215	-5.5	ZINC000000000905
265	-5.5	ZINC000000004949
433	-5.5	ZINC000001530806
555	-5.5	ZINC000001547851
736	-5.5	ZINC000000155694
823	-5.5	ZINC000000005878
920	-5.5	ZINC000013298313
922	-5.5	ZINC000002539702
934	-5.5	ZINC000001849548
965	-5.5	ZINC000003830990
1031	-5.5	ZINC000001996784
426	-5.4	ZINC000019364242
505	-5.4	ZINC000004658290
509	-5.4	ZINC000000000882
820	-5.4	ZINC000008437287
837	-5.4	ZINC000001530659
855	-5.4	ZINC000100006770
963	-5.4	ZINC000001530805
44	-5.3	ZINC000001843047
269	-5.3	ZINC000003830276
303	-5.3	ZINC000000895302
481	-5.3	ZINC000000001590
870	-5.3	ZINC000001530303
1028	-5.3	ZINC000000001795
38	-5.2	ZINC000001531036
145	-5.2	ZINC000052971887
283	-5.2	ZINC000000005152
453	-5.2	ZINC000001531008
617	-5.2	ZINC000001530283
693	-5.2	ZINC000053022902
735	-5.2	ZINC000003801919
756	-5.2	ZINC000008214651
918	-5.2	ZINC000005133378
998	-5.2	ZINC000012859773
198	-5.1	ZINC000001532525
420	-5.1	ZINC000003008621
795	-5.1	ZINC000000896546
908	-5.1	ZINC000000002028
23	-5	ZINC000006661227
482	-5	ZINC000003830813
518	-5	ZINC000038212689
520	-5	ZINC000000895081
566	-5	ZINC000000001706
900	-5	ZINC000003812862
910	-5	ZINC000001529266
112	-4.9	ZINC000001532526
387	-4.9	ZINC000001530710
634	-4.9	ZINC000001530572
938	-4.9	ZINC000005133329
971	-4.9	ZINC000003830387
229	-4.8	ZINC000000895457
489	-4.8	ZINC000000901736
554	-4.8	ZINC000001482113
650	-4.8	ZINC000003645145
932	-4.8	ZINC000018279893
994	-4.8	ZINC000000901791
1011	-4.8	ZINC000000113442
341	-4.7	ZINC000000002005
725	-4.7	ZINC000003581355
822	-4.7	ZINC000008214662
966	-4.7	ZINC000000403618
986	-4.7	ZINC000002041302
405	-4.6	ZINC000003589203
930	-4.6	ZINC000000895360
710	-4.5	ZINC000019363537
811	-4.5	ZINC000001554588
12	-4.4	ZINC000003079340
74	-4.4	ZINC000000895103
182	-4.4	ZINC000003831474
276	-4.4	ZINC000000895032
488	-4.4	ZINC000001532522
744	-4.4	ZINC000001530427
83	-4.3	ZINC000001529425
146	-4.3	ZINC000000599985
309	-4.3	ZINC000000388081
534	-4.3	ZINC000003798750
639	-4.3	ZINC000000895099
375	-4.2	ZINC000000895034
466	-4.2	ZINC000001532805
607	-4.2	ZINC000100017404
839	-4.2	ZINC000000896695
969	-4.2	ZINC000086040406
49	-4.1	ZINC000003843378
58	-4.1	ZINC000019364225
72	-4.1	ZINC000000114124
103	-4.1	ZINC000001532529
562	-4.1	ZINC000003831477
695	-4.1	ZINC000000114127
939	-4.1	ZINC000003782550
259	-4	ZINC000034676245
280	-4	ZINC000003079336
530	-4	ZINC000000897288
850	-4	ZINC000008101109
720	-3.9	ZINC000001187543
914	-3.9	ZINC000003831475
160	-3.8	ZINC000000895048
476	-3.8	ZINC000000895042
751	-3.8	ZINC000001532517
205	-3.7	ZINC000004658553
841	-3.7	ZINC000004658562
999	-3.7	ZINC000001532728
200	-3.6	ZINC000003809490
264	-3.6	ZINC000004658560
743	-3.6	ZINC000000895316
315	-3.5	ZINC000004658552
345	-3.5	ZINC000000896409
763	-3.5	ZINC000002539484
844	-3.5	ZINC000003831040
924	-3.5	ZINC000000895318
139	-3.4	ZINC000004658557
598	-3.4	ZINC000008101126
777	-3.4	ZINC000000901159
529	-3.3	ZINC000003079337
178	-3.2	ZINC000002016052
613	-3.1	ZINC000008214514
703	-3.1	ZINC000000901555
827	-3.1	ZINC000001487602
15	-3	ZINC000006827693
575	-3	ZINC000000901552
336	-2.7	ZINC000008034121
246	xxx	ZINC000169746649
594	xxxx	ZINC000000538621

## Sheet: Supp_Table-3_DFT
DFT analysis of Peliperidone			DFT analysis of carboxymethyllisine
name: SCF_Energy			name:	SCF_Energy
comment: The SCF energy			comment:	The	SCF	energy
geom. index: 1			geom.	index:	1
prop. index: 1			prop.	index:	1
SCF Energy: -1427.3566116430			SCF	Energy:	-719.917
------------------------ !PROPERTY! -------------------------			------------------------ !PROPERTY! ------------------------
name: SCF_Electric_Properties			name:	SCF_Electric_Properties
comment: The SCF Calculated Electric Properties			comment:	The	SCF	Calculated	Electric	Properties
geom. index: 1			geom.	index:	1
prop. index: 1			prop.	index:	1
Filename : peliperidone.scfp			Filename	:	carboxy.scfp
Do Dipole Moment Calculation : 1			Do	Dipole	Moment	Calculation	:	1
Do Quadrupole Moment Calculation : 0			Do	Quadrupole	Moment	Calculation	:	0
Do Polarizability Calculation : 0			Do	Polarizability	Calculation	:	0
** Dipole moment part of electric properties **			**Dipole	moment	part	of	electric	properties	**
Magnitude of dipole moment (Debye) : 7.3903111357			Magnitude	of	dipole	moment	(Debye)	:	30.097
Electronic Contribution:			Electronic	Contribution:
0 1 2			0	1	2
0 -44.209658 2.498200 1.359006			0	7.65117	0.787008	11.0028
Nuclear Contribution:			Nuclear	Contribution:
0 1 2			0	1	2
0 46.335779 -4.480227 -1.428378			0	-13.2162	-5.65625	-20.2508
Total Dipole moment:			Total	Dipole	moment:
0 1 2			0	1	2
0 2.126121 -1.982027 -0.069372			0	-5.56503	-4.86925	-9.24801
-------------------------------------------------------------			-------------------------------------------------------------
----------------------- !GEOMETRIES! ------------------------			------------------------!GEOMETRIES!------------------------
-------------------------------------------------------------			Number	of	atoms:	30	Geometry	Index:	1
------------------------ !GEOMETRY! -------------------------			Coordinates:
Number of atoms: 58 Geometry Index: 1			C	23.4057	23.1233	70.8554
Coordinates:			C	24.604	23.5773	71.6515
F -9.728960000000 -1.211400000000 -0.344680000000			O	25.4878	22.7964	71.9695
O -6.163420000000 1.868950000000 0.648430000000			O	24.7026	24.8698	72.0156
O 7.568530000000 -2.043700000000 -1.224280000000			N	23.4566	21.6797	70.5486
O 4.112150000000 2.270490000000 0.232190000000			C	22.2333	21.167	69.883
N -0.272240000000 0.440360000000 -0.170280000000			C	22.2952	19.6572	69.8877
N 5.781600000000 0.770260000000 0.023060000000			O	23.2944	19.0152	69.2518
N -4.862570000000 1.779370000000 0.547390000000			C	22.077	21.7271	68.4376
N 5.247890000000 -1.515880000000 0.287800000000			C	20.747	21.3986	67.717
C -3.171390000000 0.048060000000 -0.198900000000			C	20.5077	19.9396	67.2877
C -2.358560000000 0.031800000000 1.102170000000			C	21.5596	19.4287	66.2897
C -2.456950000000 0.932590000000 -1.229820000000			N	21.2534	18.0632	65.8644
C -0.930040000000 -0.446960000000 0.819210000000			O	21.4582	19.0107	70.4982
C -1.024540000000 0.426850000000 -1.445330000000			H	22.493	23.3525	71.4484
C 1.131980000000 0.036990000000 -0.404550000000			H	23.3974	23.7255	69.9254
C -4.567440000000 0.549240000000 0.059440000000			H	24.299	21.4716	69.9611
C 2.043050000000 0.467620000000 0.763000000000			H	23.5554	21.176	71.4632
C 3.496130000000 0.094040000000 0.508230000000			H	21.3437	21.4808	70.4771
C 6.755970000000 1.861960000000 -0.201140000000			H	22.0744	22.8319	68.5004
C 7.575000000000 -0.984830000000 -0.301370000000			H	22.947	21.4422	67.8099
C 8.214890000000 1.404320000000 -0.073970000000			H	19.9047	21.7249	68.3651
C 8.412130000000 0.151340000000 -0.898940000000			H	20.7093	22.0153	66.7917
C 6.158640000000 -0.550930000000 0.011210000000			H	20.4521	19.27	68.1645
C -5.753300000000 -0.124090000000 -0.138590000000			H	19.5126	19.8982	66.7932
C 4.455740000000 1.098060000000 0.249480000000			H	21.5771	20.0939	65.3979
C 3.944670000000 -1.246980000000 0.540490000000			H	22.5682	19.4409	66.752
C -6.724460000000 0.753610000000 0.249090000000			H	20.3184	18.0324	65.3965
C -6.060010000000 -1.400110000000 -0.611660000000			H	21.2565	17.421	66.6901
C 3.065170000000 -2.423780000000 0.866490000000			H	21.9816	17.7444	65.1852
C -8.077430000000 0.430610000000 0.196820000000
C -7.419560000000 -1.760330000000 -0.678070000000
C -8.424310000000 -0.849690000000 -0.275660000000
H -3.220660000000 -0.989310000000 -0.597250000000
H -2.313050000000 1.055320000000 1.537340000000
H -2.838950000000 -0.644740000000 1.842560000000
H -3.008840000000 0.915960000000 -2.194950000000
H -2.414280000000 1.983770000000 -0.866220000000
H -0.388040000000 -0.436320000000 1.785400000000
H -0.953720000000 -1.497430000000 0.448040000000
H -1.047750000000 -0.601160000000 -1.875150000000
H -0.537870000000 1.101020000000 -2.184320000000
H 1.526170000000 0.560180000000 -1.305590000000
H 1.190470000000 -1.050790000000 -0.618970000000
H 1.922260000000 1.567770000000 0.857550000000
H 1.740970000000 0.038840000000 1.738210000000
H 6.622760000000 2.663850000000 0.558460000000
H 6.564020000000 2.298920000000 -1.205670000000
H 8.040310000000 -1.315290000000 0.657780000000
H 8.459270000000 1.175790000000 0.987490000000
H 8.883990000000 2.222260000000 -0.417810000000
H 8.092810000000 0.366580000000 -1.943700000000
H 9.480900000000 -0.153510000000 -0.918080000000
H -5.288610000000 -2.093740000000 -0.917800000000
H 3.049000000000 -3.121930000000 0.003600000000
H 2.023940000000 -2.155830000000 1.122370000000
H 3.485430000000 -2.954150000000 1.746480000000
H 7.470490000000 -2.884630000000 -0.705130000000
H -8.834040000000 1.138540000000 0.508970000000
H -7.696350000000 -2.742180000000 -1.039640000000
